# Supplementary material for: Identification of the genes involved in odorant reception and detection in the palm weevil Rhynchophorus ferrugineus, an important quarantine pest, by antennal transcriptome analysis
Source: BMC Genomics. 2016 Jan 22;17:69. doi: 10.1186/s12864-016-2362-6 (PMC4722740; doi:10.1186/s12864-016-2362-6)
Supplement: Additional file 5: Table S1. — The highly conserved genes among R. ferrugineus, D. ponderosae and I. typographus. (XLSX 130 kb) [file 12864_2016_2362_MOESM5_ESM.xlsx]

## Sheet: Table S1
Additional file 5: Table S1 The highly conserved genes among R. ferrugineus, D. ponderosae and I. typographus
Sequence name	Sequence description	Hit ACC
RPW1_contig_2	golgi phosphoprotein 3	ENN80247
RPW1_contig_7	tho complex subunit 3	AEE62639
RPW1_contig_11	esterase	ERL89920
RPW1_contig_15	cg1136 cg1136-pa	ENN80745
RPW1_contig_16	membrane metallo-endopeptidase-like 1-like	ENN78462
RPW1_contig_19	nadph-cytochrome p450 reductase	AFI45002
RPW1_contig_27	chitinase isoform a	ERL92170
RPW1_contig_30	ankyrin unc44	ERL86841
RPW1_contig_39	annexin b11 isoform a	ERL86655
RPW1_contig_49	hypothetical protein YQE_05928, partial	ENN77634
RPW1_contig_57	circadian clock-controlled	AEE63233
RPW1_contig_60	protein piwi-like	ENN72042
RPW1_contig_62	protein piwi-like	ENN72042
RPW1_contig_65	programmed cell death 6-interacting protein	AEE61502
RPW1_contig_68	polyadenylate-binding protein 1-like isoform 1	AEE62142
RPW1_contig_71	pdz domain-containing protein 6-like	ENN80777
RPW1_contig_72	aggrecan core	ENN76501
RPW1_contig_75	general transcription factor iif subunit 1-like	ENN72668
RPW1_contig_76	bromodomain-containing protein 8	ENN74658
RPW1_contig_77	odorant-binding protein 28	AGI05178
RPW1_contig_80	membrane protein tms1d	ENN78699
RPW1_contig_84	msr- isoform b	ERL90618
RPW1_contig_85	glyceraldehyde-3-phosphate dehydrogenase	ENN71096
RPW1_contig_93	fibrillin 2	ERL87513
RPW1_contig_102	water isoform a	ENN72936
RPW1_contig_103	zinc finger ccch domain-containing protein 10-like	ENN79961
RPW1_contig_110	cd63 antigen	ENN70718
RPW1_contig_112	alpha-tocopherol transfer	AEE62705
RPW1_contig_114	aminopeptidase n	ENN75302
RPW1_contig_117	interferon-related developmental regulator 1-like	ENN75489
RPW1_contig_126	isoform f	ERL91470
RPW1_contig_127	mitochondrial inner membrane	ENN70304
RPW1_contig_136	cytochrome p450 cyp6bq9	ERL94525
RPW1_contig_142	amino acid transporter	ENN81841
RPW1_contig_144	triple functional domain	ENN73578
RPW1_contig_146	hypothetical protein YQE_09324, partial	ENN74354
RPW1_contig_148	chromodomain-helicase-dna-binding protein 7	ENN77181
RPW1_contig_160	kettin protein	ENN77570
RPW1_contig_162	isoform a	ERL91901
RPW1_contig_164	ancient ubiquitous protein 1	ENN75747
RPW1_contig_174	niemann-pick c1	ERL89983
RPW1_contig_175	isoform b	ENN75218
RPW1_contig_181	tumor protein d54	ERL91293
RPW1_contig_185	hypothetical protein YQE_04907, partial	ENN78630
RPW1_contig_188	hypothetical protein D910_05716	ERL88329
RPW1_contig_199	monocarboxylate transporter 12	ERL89646
RPW1_contig_201	isoform a	ENN74936
RPW1_contig_209	eukaryotic translation initiation factor 3 subunit b	ENN71245
RPW1_contig_210	cytochrome p450 cyp6bk17	AFI45036
RPW1_contig_215	relative of isoform a	ERL91864
RPW1_contig_216	t-complex protein 1 subunit gamma	AEE62370
RPW1_contig_222	transcription elongation factor b polypeptide 2-like	AEE62004
RPW1_contig_226	13 kda hemolymph protein a	AGI05182
RPW1_contig_232	u2 snrnp-associated surp motif-containing isoform 1	ENN80269
RPW1_contig_237	tetraspanin isoform b	XP_975304
RPW1_contig_247	arginine kinase	ENN75851
RPW1_contig_249	abc transporter	ERL86276
RPW1_contig_250	sodium-coupled neutral amino acid transporter 10-like	XP_966796
RPW1_contig_253	thioredoxin-related transmembrane protein 1-like	ENN76081
RPW1_contig_257	13 kda hemolymph protein a	AGI05176
RPW1_contig_262	26s protease regulatory subunit 6a	XP_967673
RPW1_contig_265	esterase fe4	AEE62667
RPW1_contig_271	isoform f	ERL85134
RPW1_contig_272	protein sco1 mitochondrial-like	AEE62475
RPW1_contig_276	protein yellow	ENN77911
RPW1_contig_278	golgin subfamily a member 2-like	ERL87141
RPW1_contig_281	lethal isoform b	ERL85944
RPW1_contig_286	wash complex subunit strumpellin-like	ENN79876
RPW1_contig_292	phospholipase membrane-associated-like	ENN75069
RPW1_contig_296	eukaryotic translation initiation factor 5	ENN72983
RPW1_contig_297	circadian clock-controlled	AEE61724
RPW1_contig_307	tyrosine-protein phosphatase non-receptor type 23	ENN77425
RPW1_contig_309	isoform b	NP_001161918
RPW1_contig_312	cytochrome b561 domain-containing protein 1-like	ENN72614
RPW1_contig_315	double-stranded rna-binding protein staufen homolog 2-like	ENN76886
RPW1_contig_318	40s ribosomal protein s3a	AEE62515
RPW1_contig_319	lethal isoform b	ENN77961
RPW1_contig_325	protein unzipped-like	ENN79541
RPW1_contig_326	ca-activated cl channel protein	ERL91413
RPW1_contig_330	nf-kappa-b inhibitor	ERL86799
RPW1_contig_340	60s acidic ribosomal protein p0	ENN72917
RPW1_contig_342	neuronal pas domain-containing protein 2	ERL87348
RPW1_contig_345	isoform b	XP_968626
RPW1_contig_346	dnaj homolog subfamily b member 6-like	ENN73975
RPW1_contig_347	hypothetical protein TcasGA2_TC010665	EFA09450
RPW1_contig_348	nuclear pore complex protein nup98-nup96	ERL95449
RPW1_contig_349	uv excision repair protein rad23 homolog b-like isoform 2	ENN71857
RPW1_contig_353	tpa: cuticle protein	ENN81567
RPW1_contig_354	annexin isoform c	AEE62429
RPW1_contig_355	juvenile hormone epoxide hydrolase	AEE62377
RPW1_contig_356	rho-related btb domain-containing protein 1	ENN73312
RPW1_contig_358	midline fasciclin	ERL91856
RPW1_contig_361	ws beta-transducin repeats protein	AEE63252
RPW1_contig_364	lava lamp protein	ERL95319
RPW1_contig_365	icarapin variant 2 isoform 1	AEE62013
RPW1_contig_370	aldehyde dehydrogenase	ERL90493
RPW1_contig_371	transmembrane protein 184b	ERL91606
RPW1_contig_373	coatomer subunit epsilon	ERL86509
RPW1_contig_374	translocation protein sec62-like	AEE62212
RPW1_contig_375	calnexin	ERL85594
RPW1_contig_377	cytochrome p450 cyp9z18	AFI45047
RPW1_contig_378	nucleolar complex protein 2 homolog	ENN77953
RPW1_contig_379	isoform a	ENN70874
RPW1_contig_382	odorant-binding protein 28	AGI05178
RPW1_contig_384	upf0454 protein c12orf49 homolog	ENN77923
RPW1_contig_387	sodium-dependent neutral amino acid transporter slc6a17-like isoform 2	ENN78295
RPW1_contig_390	membrane-bound transcription factor site-2 protease-like	XP_967961
RPW1_contig_393	probable atp-dependent rna helicase ddx17-like	ENN71021
RPW1_contig_395	spectrin alpha chain	ENN82008
RPW1_contig_403	cytochrome p450 cyp6bk17	AFI45036
RPW1_contig_405	splicing factor 1-like	ERL90495
RPW1_contig_406	neutral endopeptidase	EEZ98140
RPW1_contig_411	translocation protein sec63 homolog	ENN75196
RPW1_contig_422	cell division cycle protein 123 homolog	AEE61860
RPW1_contig_429	nucleosome assembly protein 1-like 1	ENN71414
RPW1_contig_434	paps isoform a	ENN70895
RPW1_contig_436	peroxiredoxin 1	AEE61832
RPW1_contig_439	ribosomal protein l4	AEE61420
RPW1_contig_449	dedicator of cytokinesis protein 2	ERL90713
RPW1_contig_453	exocyst complex component 8-like	ENN75228
RPW1_contig_454	metallophosphoesterase 1 homolog	ENN79717
RPW1_contig_456	cullin-4b-like	ERL94806
RPW1_contig_457	tubulin-specific chaperone c-like	ERL93786
RPW1_contig_467	activating transcription factor of chaperone-like	ERL93331
RPW1_contig_468	double-stranded rna-specific editase 1	ENN77924
RPW1_contig_469	ring finger protein 4	ENN74842
RPW1_contig_470	abc transporter	AEE61849
RPW1_contig_473	glutathione s-transferase omega-1-like	AEE63600
RPW1_contig_475	zinc finger fyve domain-containing protein 1-like	ERL89359
RPW1_contig_484	flocculation protein flo11-like	ENN70942
RPW1_contig_495	cytochrome b5 reductase 4-like	ENN70580
RPW1_contig_497	hypothetical protein YQE_01874, partial	ENN81735
RPW1_contig_501	vacuolar protein sorting-associated protein 54-like	ERL88826
RPW1_contig_503	acetyl-coa carboxylase	ENN77580
RPW1_contig_511	vesicle-associated membrane protein-associated protein a	ENN75551
RPW1_contig_512	remodeling and spacing factor 1	ERL91182
RPW1_contig_513	sodium- and chloride-dependent gaba transporter 1-like	ENN80478
RPW1_contig_517	phosphate carrier mitochondrial-like	ENN74019
RPW1_contig_526	choline-phosphate cytidylyltransferase b	ERL85421
RPW1_contig_537	bcl2 adenovirus e1b 19 kda protein-interacting protein 3-like	ERL94319
RPW1_contig_547	cg12262-pa	ENN76743
RPW1_contig_548	spry domain-containing socs box	ENN77728
RPW1_contig_551	probable dol-p-man:man c -pp-dol alpha- -mannosyltransferase-like	ENN80093
RPW1_contig_552	splicing factor 3a subunit 3	AEE63559
RPW1_contig_560	cuticular protein 97eb	ERL87529
RPW1_contig_561	ubiquitin carboxyl-terminal hydrolase 34	ENN70659
RPW1_contig_562	juvenile hormone epoxide hydrolase-like protein 3	AEE62377
RPW1_contig_569	carbonic anhydrase	AEE61499
RPW1_contig_571	lethal essential for life l2efl	ERL88540
RPW1_contig_579	cg1600-pa	AEE62937
RPW1_contig_588	protein fem-1 homolog b-like	ENN71980
RPW1_contig_592	hypothetical protein D910_08111, partial	ERL90764
RPW1_contig_597	inwardly rectifying k+ channel	AEE62073
RPW1_contig_603	histone-lysine n-methyltransferase setd1b	ENN77633
RPW1_contig_604	cytochrome p450 cyp9z18	AFI45047
RPW1_contig_609	transmembrane protease serine 4	ENN83171
RPW1_contig_611	wd repeat-containing protein 24-like	ERL84912
RPW1_contig_617	growth and transformation-dependent protein	ENN81569
RPW1_contig_619	tetraspanin 42ee	ENN74342
RPW1_contig_623	mesoderm development candidate 2	ENN74895
RPW1_contig_627	protein lunapark	ENN81255
RPW1_contig_629	nicotinate phosphoribosyltransferase-like isoform 1	ERL93855
RPW1_contig_636	e3 ubiquitin-protein ligase siah1	ENN74174
RPW1_contig_638	aspartyl-trna mitochondrial	ENN80364
RPW1_contig_640	long form-like	AEE62511
RPW1_contig_642	sodium-dependent phosphate transporter	ENN70505
RPW1_contig_645	sodium-dependent phosphate transporter	AEE61845
RPW1_contig_646	na+ + atpase alpha-subunit 1	ERL92967
RPW1_contig_651	26s proteasome non-atpase regulatory subunit 14	AEE62234
RPW1_contig_654	imaginal disc growth factor isoform a	ERL91491
RPW1_contig_655	zinc finger protein on ecdysone puffs	ENN75559
RPW1_contig_656	scavenger receptor class b member 1-like	ENN75732
RPW1_contig_664	prothoracicostatic peptide precursor	ERL93814
RPW1_contig_667	golgi microtubule-associated isoform b	ERL90517
RPW1_contig_668	leucine-rich repeat and immunoglobulin-like domain-containing nogo receptor-interacting protein 2-like	ERL94485
RPW1_contig_671	endoplasmic reticulum-golgi intermediate compartment protein 3	ENN77656
RPW1_contig_672	cytochrome b5-related protein	ENN71160
RPW1_contig_678	sparc	AEE62850
RPW1_contig_680	2-oxoglutarate mitochondrial-like	ERL83414
RPW1_contig_681	hypothetical protein TcasGA2_TC009995	EFA07024
RPW1_contig_682	ubiquitin-activating enzyme e1	ERL95070
RPW1_contig_683	glycerol-3-phosphate dehydrogenase	ENN73826
RPW1_contig_685	amp-activated protein gamma regulatory subunit	ENN75211
RPW1_contig_697	chloride intracellular channel exc-4-like	ERL85959
RPW1_contig_698	uncharacterized aarf domain-containing protein kinase 1-like	ERL86393
RPW1_contig_701	constitutive coactivator of ppar-gamma-like protein 1 homolog	ENN79169
RPW1_contig_703	protein crumbs	ENN75255
RPW1_contig_705	atp-binding cassette sub-family f member 2	AEE63402
RPW1_contig_711	isoform b	XP_975131
RPW1_contig_716	translationally controlled tumor protein	ENN77227
RPW1_contig_725	glutamate synthase	ERL86791
RPW1_contig_735	transcription initiation factor iia subunit 1	ENN74106
RPW1_contig_742	histone-lysine n-methyltransferase setdb1-like	ERL89859
RPW1_contig_752	salivary secreted ribonuclease	ENN81242
RPW1_contig_753	e3 ubiquitin-protein ligase march5-like	ENN72671
RPW1_contig_754	malate dehydrogenase	ENN78113
RPW1_contig_758	isoform b	AEE61711
RPW1_contig_759	sodium potassium-transporting atpase subunit beta-2-like	ERL84900
RPW1_contig_765	alcohol dehydrogenase class-3	AEE62397
RPW1_contig_771	succinyl- ligase	AEE61406
RPW1_contig_772	cytoplasmic phosphatidylinositol transfer protein 1-like	AEE62585
RPW1_contig_776	cathepsin f-like cysteine protease	ENN81374
RPW1_contig_780	cell division cycle and apoptosis regulator protein 1-like	ENN79320
RPW1_contig_784	dehydrogenase reductase sdr family member 4	AEE63409
RPW1_contig_785	magnesium transporter protein 1-like	ERL91942
RPW1_contig_788	probable nucleolar gtp-binding protein 1-like	AEE62595
RPW1_contig_791	elongation of very long chain fatty acids protein 6-like	AEE62316
RPW1_contig_797	pab-dependent poly -specific ribonuclease subunit 3-like	ENN75519
RPW1_contig_798	fatty-acid amide hydrolase 2-like	AEE63603
RPW1_contig_799	selenocysteine lyase	ENN77169
RPW1_contig_801	isoform f	ERL90877
RPW1_contig_805	aminopeptidase n	ERL90492
RPW1_contig_819	isoform b	ERL93472
RPW1_contig_830	annexin b11 isoform a	ERL86655
RPW1_contig_833	cd109 antigen	ENN78704
RPW1_contig_847	hypothetical protein YQE_04907, partial	ENN78630
RPW1_contig_850	nucleoplasmin-like protein	ERL88835
RPW1_contig_853	isoform b	XP_973921
RPW1_contig_857	isoform a	ERL95575
RPW1_contig_860	ubiquitin-conjugating enzyme e2-24 kda-like	AEE62167
RPW1_contig_861	atlastin-like isoform x1	ENN78293
RPW1_contig_867	lmbr1 domain-containing protein 2 homolog	ERL88813
RPW1_contig_878	zinc finger	ERL89923
RPW1_contig_884	alanine aminotransferase	ENN78579
RPW1_contig_885	probable nucleoporin nup54-like	ENN72150
RPW1_contig_887	thump domain-containing protein 1 homolog	ENN77094
RPW1_contig_889	glucosyl glucuronosyl transferases	AEE63397
RPW1_contig_890	starvin cg32130-pe	ENN81714
RPW1_contig_891	atp-binding cassette sub-family e member 1	AEE62378
RPW1_contig_892	malate dehydrogenase	ERL86223
RPW1_contig_893	ebna2 binding protein p100	ENN71421
RPW1_contig_897	sterol regulatory element-binding protein 1	ERL89082
RPW1_contig_902	sodium-dependent phosphate transporter	AEE61845
RPW1_contig_909	plasma membrane calcium-transporting atpase 3	ENN80310
RPW1_contig_910	plasma membrane calcium-transporting atpase 3	ENN80310
RPW1_contig_911	starry isoform b	ENN70478
RPW1_contig_921	mitochondrial dicarboxylate carrier	ERL89705
RPW1_contig_922	protein 60a	ENN76252
RPW1_contig_924	cg6621 cg6621-pa	ERL87322
RPW1_contig_929	ecotropic viral integration site	ENN75573
RPW1_contig_930	yellow-b precursor	ENN71161
RPW1_contig_937	aquaporin aqpcic-like	AEE61512
RPW1_contig_939	synaptotagmin isoform a	ENN79484
RPW1_contig_945	reticulon-4-interacting protein mitochondrial-like	AEE63063
RPW1_contig_948	nitrogen permease regulator 2-like	AEE63286
RPW1_contig_959	protein downstream neighbor of son homolog	ENN79432
RPW1_contig_964	succinyl- synthetase small	AEE63452
RPW1_contig_974	hypothetical protein D910_09329	ERL92007
RPW1_contig_976	ank2 cg34416-pi	ERL95002
RPW1_contig_980	nadh-ubiquinone oxidoreductase 75 kda subunit	ERL95413
RPW1_contig_981	13 kda hemolymph protein a	AGI05182
RPW1_contig_985	cg9135-pa	ENN80813
RPW1_contig_986	vasa-like protein	ENN79477
RPW1_contig_988	meteorin-like protein	ENN73611
RPW1_contig_990	procollagen- -oxoglutarate 5-dioxygenase 3-like	ENN77265
RPW1_contig_993	otu domain-containing protein 5-a	ERL94225
RPW1_contig_995	tetraspanin isoform b	ENN75513
RPW1_contig_996	juvenile hormone epoxide hydrolase-like protein 2	AEE63034
RPW1_contig_998	serine protease gd-like	ERL93010
RPW1_contig_1000	bullous pemphigoid antigen isoforms 6 9 10	ERL92281
RPW1_contig_1001	de cadherin-like protein	ENN76857
RPW1_contig_1004	glucosyl glucuronosyl transferases	AEE63397
RPW1_contig_1005	ecdysteroid udp-glucosyltransferase	AEE63397
RPW1_contig_1008	atp-dependent rna helicase wm6-like	AEE63533
RPW1_contig_1011	nervous system antigen 1	ENN78697
RPW1_contig_1012	glycerol-3-phosphate acyltransferase 3-like isoform 2	AEE62543
RPW1_contig_1013	glycerol-3-phosphate acyltransferase 3-like isoform 1	AEE62543
RPW1_contig_1015	odorant receptor 83c	AEE63155
RPW1_contig_1021	rrna methyltransferase 3-like isoform 1	ENN71340
RPW1_contig_1022	dnaj homolog subfamily c member 3-like	ENN73929
RPW1_contig_1023	#NAME?	ERL89081
RPW1_contig_1026	plasminogen activator inhibitor 1 rna-binding protein	ERL94636
RPW1_contig_1029	succinate dehydrogenase	ENN70482
RPW1_contig_1030	proteasome 25 kda subunit	ENN72293
RPW1_contig_1031	isoform b	ERL89958
RPW1_contig_1032	serine threonine-protein phosphatase 6 catalytic subunit isoform x1	AEE61694
RPW1_contig_1040	hypothetical protein YQE_08875, partial	ENN74552
RPW1_contig_1041	hypothetical protein YQE_05309, partial	ENN78155
RPW1_contig_1045	short-chain dehydrogenase	ENN71199
RPW1_contig_1047	ras-related protein rab-43-like	XP_970606
RPW1_contig_1059	grip and coiled-coil domain-containing protein 2-like	ERL93186
RPW1_contig_1065	protein phosphatase 1 regulatory subunit 14b-like isoform 1	ERL86784
RPW1_contig_1066	protein preli-like	ENN72685
RPW1_contig_1067	tensin	ENN81531
RPW1_contig_1068	phosphatidylinositol-5-phosphate 4-kinase type-2 alpha-like	ERL88511
RPW1_contig_1076	sorting nexin-17-like	ENN74125
RPW1_contig_1078	ferric-chelate reductase 1 homolog	ENN73464
RPW1_contig_1079	ferric-chelate reductase 1 homolog	ENN73464
RPW1_contig_1081	high mobility group protein dsp1	AEE62668
RPW1_contig_1087	atp-citrate synthase	ENN74028
RPW1_contig_1088	longitudinals lacking isoform g	ENN73600
RPW1_contig_1089	hypothetical protein YQE_10815, partial	ENN72473
RPW1_contig_1090	glyoxylate reductase hydroxypyruvate reductase-like	AEE62659
RPW1_contig_1092	proton-coupled amino acid transporter 4-like	ENN79815
RPW1_contig_1097	glutamyl aminopeptidase-like	ERL88938
RPW1_contig_1098	#NAME?	AEE62033
RPW1_contig_1101	gtp-binding protein parf	ENN73795
RPW1_contig_1103	endocuticle structural glycoprotein bd-1-like	ENN78661
RPW1_contig_1104	eif5-mimic protein	AEE63437
RPW1_contig_1109	calreticulin	AEE61947
RPW1_contig_1113	alpha- -mannosyl-glycoprotein 2-beta-n-acetylglucosaminyltransferase	ENN74704
RPW1_contig_1118	epidermal growth factor-like protein	ERL86410
RPW1_contig_1127	5-aminolevulinate erythroid- mitochondrial-like	ENN76791
RPW1_contig_1131	armadillo segment polarity protein	ENN71354
RPW1_contig_1147	gtp:amp phosphotransferase mitochondrial	ENN76868
RPW1_contig_1149	juvenile hormone-inducible	ENN78630
RPW1_contig_1150	dolichyl-diphosphooligosaccharide--protein glycosyltransferase subunit dad1-like	ENN72072
RPW1_contig_1152	isoform c	ENN78075
RPW1_contig_1155	delta-aminolevulinic acid dehydratase	AEE62348
RPW1_contig_1156	hematopoietic signal peptide-containing membrane domain-containing 1	ENN74426
RPW1_contig_1166	nuclear pore complex protein nup153	ENN73518
RPW1_contig_1169	n-acetylglucosamine-6-phosphate deacetylase	AEE63311
RPW1_contig_1170	hypothetical protein D910_07592	ERL90239
RPW1_contig_1173	endoplasmic reticulum-golgi intermediate compartment protein 2-like	AEE61769
RPW1_contig_1176	isoform a	ERL95483
RPW1_contig_1182	rho guanine nucleotide exchange factor 12	ENN79924
RPW1_contig_1191	protein btg3	XP_967468
RPW1_contig_1194	thioredoxin reductase isoform 2	AEE62674
RPW1_contig_1195	short-chain dehydrogenase	AEE63240
RPW1_contig_1200	probable protein phosphatase cg10417-like	ENN75443
RPW1_contig_1201	ubiquitin carboxyl-terminal hydrolase isozyme l5	ENN80940
RPW1_contig_1202	wd repeat and fyve domain-containing protein 2-like	AEE63456
RPW1_contig_1213	ubiquitin-protein ligase e3a	XP_969096
RPW1_contig_1223	alpha-tocopherol transfer	AEE63442
RPW1_contig_1224	derlin-2-like	AEE61976
RPW1_contig_1228	hypothetical protein D910_11077	ERL93791
RPW1_contig_1229	hypothetical protein D910_11077	ERL93791
RPW1_contig_1230	isoform b	ERL93791
RPW1_contig_1237	surfeit 4-like protein	ENN76393
RPW1_contig_1238	cytochrome p450 6bq10	AFI45026
RPW1_contig_1240	protein disulfide-isomerase	ENN74226
RPW1_contig_1245	atp-dependent helicase brm	ENN80791
RPW1_contig_1251	adenylate kinase	ENN76846
RPW1_contig_1254	isoform a	ENN71412
RPW1_contig_1256	cystathionine beta-lyase	XP_972498
RPW1_contig_1257	tetratricopeptide repeat protein 27-like	ERL89481
RPW1_contig_1261	signal peptidase complex subunit 2	ENN71972
RPW1_contig_1262	juvenile hormone-inducible protein	ENN82294
RPW1_contig_1263	isoform a	ENN82294
RPW1_contig_1265	retinol dehydrogenase 14-like isoform x2	AEE63574
RPW1_contig_1266	abc transporter	ERL93810
RPW1_contig_1267	mob kinase activator-like 1-like	AEE63178
RPW1_contig_1271	atp synthase subunit mitochondrial-like isoform x1	ENN73621
RPW1_contig_1272	protein fam116a-like	ENN74252
RPW1_contig_1275	transmembrane gtpase marf-like	ERL86642
RPW1_contig_1279	e3 ubiquitin-protein ligase hrd1-like	ENN83559
RPW1_contig_1280	gtp cyclohydrolase i isoform b	AEE62157
RPW1_contig_1283	ubiquitin-conjugating enzyme e2 g1-like	ENN81776
RPW1_contig_1284	protein phosphatase 1h-like	ENN74163
RPW1_contig_1296	cdk5 regulatory subunit-associated protein 3-like	ENN78335
RPW1_contig_1303	tyrosine-protein phosphatase 99a-like	ERL94747
RPW1_contig_1304	yellow-e	ENN71146
RPW1_contig_1306	sulfide quinone reductase	ENN78094
RPW1_contig_1309	transferrin	ENN79321
RPW1_contig_1311	myosin heavy chain 95f-like isoform x3	ENN81985
RPW1_contig_1316	skd vacuolar sorting	ENN72251
RPW1_contig_1321	extracellular sulfatase sulf-1 homolog	ENN78454
RPW1_contig_1344	phosphatase and actin regulator	ERL95371
RPW1_contig_1351	tudor domain-containing protein 7-like	ENN71610
RPW1_contig_1354	rwd domain-containing protein 4-like	AEE62323
RPW1_contig_1357	hydroxysteroid dehydrogenase-like protein 2-like	ERL88463
RPW1_contig_1358	peroxisomal targeting signal 1 receptor-like	ENN73293
RPW1_contig_1361	protein clec16a	ENN75963
RPW1_contig_1368	aldose 1-epimerase-like	ERL86660
RPW1_contig_1375	protein kiaa0664 homolog	ERL84600
RPW1_contig_1376	annexin ix cg5730-pc	AEE61508
RPW1_contig_1377	suppressor of cytokine signaling 7	ENN78597
RPW1_contig_1383	trifunctional enzyme subunit mitochondrial-like	ENN76085
RPW1_contig_1388	hemolectin cg7002-pa	ENN77019
RPW1_contig_1391	long-chain-fatty-acid-- ligase acsbg2	ERL94690
RPW1_contig_1394	calcium-binding protein p22	ENN77774
RPW1_contig_1395	isoform c	ENN75325
RPW1_contig_1401	la-related protein 1-like	ENN81070
RPW1_contig_1404	angiotensin-converting enzyme-like	NP_001164243
RPW1_contig_1421	piggybac transposable element-derived protein 4-like	ENN76019
RPW1_contig_1422	tm2 domain-containing protein cg11103-like	ENN71548
RPW1_contig_1427	serine threonine-protein kinase lats1	ENN75264
RPW1_contig_1428	olygosaccharyltransferase alpha subunit	AEE63318
RPW1_contig_1430	protein transport protein sec24b-like	ERL93365
RPW1_contig_1431	dolichyl-diphosphooligosaccharide--protein glycosyltransferase subunit stt3a-like	ENN79584
RPW1_contig_1432	cg13532 cg13532-pa	ENN80932
RPW1_contig_1438	zinc finger protein 76	ERL93350
RPW1_contig_1442	srsf protein kinase 3 isoform x2	ENN74187
RPW1_contig_1452	protein nap-like	AEE63323
RPW1_contig_1464	cell growth regulator with ring finger domain protein 1-like	ENN77499
RPW1_contig_1466	protein oscp1 isoform 1	ENN71188
RPW1_contig_1467	mannose-1-phosphate guanyltransferase	ENN79514
RPW1_contig_1468	glutamate synthase	ENN71930
RPW1_contig_1471	fatty acyl- reductase cg5065-like	XP_001811309
RPW1_contig_1478	monoacylglycerol lipase abhd12-like	ERL87750
RPW1_contig_1480	smell impaired-like protein	ENN77955
RPW1_contig_1481	solute carrier family 25 member 42-like	AEE62616
RPW1_contig_1482	translocation associated membrane protein	ENN76022
RPW1_contig_1489	brefeldin a-inhibited guanine nucleotide-exchange protein 2	ENN75520
RPW1_contig_1490	5 -nucleotidase domain-containing protein 3-like	ENN81153
RPW1_contig_1491	hect e3 ubiquitin ligase	ERL91993
RPW1_contig_1492	immediate early response gene 5-like	ENN72899
RPW1_contig_1498	cold shock domain-containing protein cg9705-like	ENN71427
RPW1_contig_1500	ubiquitin carboxyl-terminal hydrolase 10	ERL87470
RPW1_contig_1502	aquaporin	AEE63193
RPW1_contig_1505	hypothetical protein TcasGA2_TC012765	EFA10514
RPW1_contig_1506	vacuolar protein sorting-associated protein 13b	ERL87250
RPW1_contig_1509	ubiquitin-conjugating enzyme e2 c	ENN70277
RPW1_contig_1512	intraflagellar transport protein osm-1-like	ENN71435
RPW1_contig_1514	lysozyme p	AEE62137
RPW1_contig_1522	dna-binding protein d-ets-4	ERL91954
RPW1_contig_1528	j domain-containing protein	ENN78030
RPW1_contig_1530	atp-binding cassette sub-family g member 1	ERL91873
RPW1_contig_1532	ww domain-binding protein 2-like	ENN73192
RPW1_contig_1537	atp-binding cassette sub-family g member 4-like	XP_973458
RPW1_contig_1543	ubiquitin carboxyl-terminal hydrolase 5	ENN80834
RPW1_contig_1549	set domain protein	ERL92061
RPW1_contig_1554	serine threonine-protein kinase srpk1	ENN71596
RPW1_contig_1559	signal recognition particle 19 kda protein	AEE62737
RPW1_contig_1563	hexokinase	ENN76988
RPW1_contig_1564	isoform b	ERL92602
RPW1_contig_1565	gpn-loop gtpase 2-like	AEE62888
RPW1_contig_1567	lsm14 protein a	ENN81458
RPW1_contig_1571	hypothetical protein D910_03575	ERL86162
RPW1_contig_1573	midline fasciclin	ERL91856
RPW1_contig_1574	midline fasciclin	ERL91856
RPW1_contig_1581	cleft lip and palate transmembrane protein 1	ERL95508
RPW1_contig_1582	sodium potassium-dependent atpase beta-2 subunit	ENN73138
RPW1_contig_1584	cg1785-like protein	AEE61937
RPW1_contig_1589	transcription factor ap-1	AEE62989
RPW1_contig_1596	cytochrome p450 cyp9z18	AFI45047
RPW1_contig_1597	cyclin-dependent kinase 12-like	ENN81623
RPW1_contig_1601	coiled-coil domain-containing protein 43-like	AEE63073
RPW1_contig_1606	probable enoyl- mitochondrial-like	ENN71066
RPW1_contig_1608	maternal protein exuperantia-like	ENN78238
RPW1_contig_1614	unknown	AEE61767
RPW1_contig_1619	isoform c	ENN80913
RPW1_contig_1628	toll	ERL89764
RPW1_contig_1629	troponin t	ENN82047
RPW1_contig_1634	camp-dependent protein kinase r2	ERL91356
RPW1_contig_1638	hermansky-pudlak syndrome 5	ERL85667
RPW1_contig_1639	ww domain binding protein 4	AEE63621
RPW1_contig_1640	nadh dehydrogenase iron-sulfur protein mitochondrial	AEE61956
RPW1_contig_1641	isoform b	AEE62663
RPW1_contig_1642	lethal k09913	ENN82672
RPW1_contig_1643	atp synthase	ENN77508
RPW1_contig_1653	semaphorin-1a-like protein	ENN81109
RPW1_contig_1661	vacuolar h	ERL84786
RPW1_contig_1663	copper homeostasis protein cutc homolog	ENN70484
RPW1_contig_1666	protein turtle	ERL94444
RPW1_contig_1669	excitatory amino acid transporter 1-like	ENN79759
RPW1_contig_1670	programmed cell death	ENN72393
RPW1_contig_1680	chaperonin subunit 6a zeta	ENN71572
RPW1_contig_1682	protein 5	ERL94314
RPW1_contig_1683	probable cation-transporting atpase 13a1-like	ENN77337
RPW1_contig_1687	26s proteasome non-atpase regulatory subunit 8	AEE62145
RPW1_contig_1688	gamma-taxilin-like isoform x1	ENN76825
RPW1_contig_1696	oligopeptide transporter	ENN73556
RPW1_contig_1698	olfactory receptor	AFI45064
RPW1_contig_1714	cg7029 cg7029-pc	ERL95179
RPW1_contig_1726	eukaryotic translation initiation factor 3 subunit f-like	ENN71200
RPW1_contig_1728	pyruvate dehydrogenase	AEE61815
RPW1_contig_1733	thioredoxin ii	ENN77503
RPW1_contig_1735	creb-binding protein	ENN78917
RPW1_contig_1741	double-stranded rna-binding protein staufen homolog 2-like	ERL85896
RPW1_contig_1742	arginyl-trna synthetase	ERL94414
RPW1_contig_1745	glutathione s-transferase omega-1-like	ERL87767
RPW1_contig_1746	two pore calcium channel protein 1	ENN71457
RPW1_contig_1747	mitogen-activated protein kinase-binding protein 1	ERL90833
RPW1_contig_1750	monocarboxylate transporter 14	ERL84403
RPW1_contig_1756	ryanodine receptor-like protein	ENN77756
RPW1_contig_1757	low quality protein: nucleoprotein tpr-like	ENN79720
RPW1_contig_1758	apolipoprotein d	ENN81477
RPW1_contig_1759	von willebrand factor a domain-containing protein 8-like	ENN75272
RPW1_contig_1760	multidrug resistance-associated protein 1-like isoform 2	ENN80486
RPW1_contig_1761	j domain-containing protein cg6693	ENN79979
RPW1_contig_1763	prestin-like	ENN81469
RPW1_contig_1764	transmembrane protein 205	ENN80266
RPW1_contig_1767	fasciclin-3-like isoform 1	ENN71637
RPW1_contig_1769	vesicle protein sorting-associated	ERL91253
RPW1_contig_1776	isoform a	ENN70239
RPW1_contig_1777	rna-binding protein 26-like	ENN81471
RPW1_contig_1783	dmx-like protein 2-like	ERL94042
RPW1_contig_1785	solute carrier family 41 member 1-like	ERL84528
RPW1_contig_1787	tyrosine phosphatase	XP_001807060
RPW1_contig_1790	pre-mrna-splicing factor clf-	ERL88258
RPW1_contig_1791	acyl- synthetase family member mitochondrial	ENN70246
RPW1_contig_1792	protein-associating with the carboxyl-terminal domain of ezrin-like	ENN71125
RPW1_contig_1793	glutamate--cysteine ligase catalytic subunit-like	ENN81558
RPW1_contig_1794	sensory neuron membrane protein 1	AGI05171
RPW1_contig_1797	ring finger protein 5	ENN76990
RPW1_contig_1799	isoform b	AEE62051
RPW1_contig_1800	pre-mrna-splicing factor atp-dependent rna helicase dhx15-like	ENN78985
RPW1_contig_1812	tetratricopeptide repeat protein 7b	ERL92213
RPW1_contig_1813	iron zinc purple acid phosphatase-like	ENN72188
RPW1_contig_1816	2-hydroxyphytanoyl-coa lyase	ENN77730
RPW1_contig_1818	hypothetical protein YQE_12773, partial	ENN70598
RPW1_contig_1820	kinesin-like protein kif21a-like isoform 2	ENN76758
RPW1_contig_1821	isoform e	ENN82047
RPW1_contig_1823	acyl- dehydrogenase	ENN74947
RPW1_contig_1824	protein fam151b-like	AEE62487
RPW1_contig_1827	domain-containing histone demethylation protein	ENN75725
RPW1_contig_1838	pericentriolar material 1 isoform x2	ERL92007
RPW1_contig_1839	isoform a	ENN75122
RPW1_contig_1841	tetraspanin isoform a	XP_967238
RPW1_contig_1842	myotubularin related protein 9	ENN72916
RPW1_contig_1843	hypothetical protein YQE_05701, partial	ENN77817
RPW1_contig_1847	innexin inx1-like	AEE61628
RPW1_contig_1849	tumor necrosis factor induced protein	ENN72657
RPW1_contig_1850	hypothetical protein YQE_05685, partial	ENN77801
RPW1_contig_1864	dnaj homolog subfamily c member 4-like	ERL84994
RPW1_contig_1871	v-type proton atpase 21 kda proteolipid subunit-like	AEE62091
RPW1_contig_1874	14-3-3 protein epsilon-like	AEE62187
RPW1_contig_1876	glycogen	ERL89838
RPW1_contig_1889	t-cell immunomodulatory protein	ERL92531
RPW1_contig_1892	tpr domain containing protein	ENN81065
RPW1_contig_1893	hypothetical protein YQE_08927, partial	ENN74481
RPW1_contig_1894	atp-binding cassette sub-family f member 1-like	ENN80308
RPW1_contig_1898	tumor susceptibility gene 101 protein	AEE62306
RPW1_contig_1899	chorion b-zip transcription factor	ENN82920
RPW1_contig_1909	proteasome subunit beta type-1	ENN78384
RPW1_contig_1913	hypothetical protein YQE_11718, partial	ENN71619
RPW1_contig_1914	isoform c	ENN76162
RPW1_contig_1924	myosin-rhogap myr	ERL94546
RPW1_contig_1925	aldehyde dehydrogenase 3-1 variant b	AEE62197
RPW1_contig_1926	aliphatic nitrilase	XP_972280
RPW1_contig_1927	cytoplasmic dynein 1 light intermediate chain 2	ERL87872
RPW1_contig_1929	transcription elongation factor spt4-like	ENN76534
RPW1_contig_1931	rna polymerase ii transcriptional coactivator	ENN71074
RPW1_contig_1933	organic cation transporter protein	AEE63556
RPW1_contig_1939	isoform i	ENN73681
RPW1_contig_1947	nucleolysin tiar-like	AEE63208
RPW1_contig_1955	glucosyl glucuronosyl transferases	AEE63397
RPW1_contig_1957	probable multidrug resistance-associated protein lethal 03659-like	ERL92805
RPW1_contig_1963	phosphatidate photoreceptor-specific-like	ENN74811
RPW1_contig_1964	phosphatidate photoreceptor-specific-like	ENN74811
RPW1_contig_1965	epithelial membrane protein 3-like isoform x1	AEE61862
RPW1_contig_1969	cell death-regulatory protein grim19	ENN82650
RPW1_contig_1974	dehydrogenase reductase sdr family member 7	AEE62236
RPW1_contig_1975	flotillin-1-like isoform x1	ENN73389
RPW1_contig_1976	ef-hand domain containing protein	ERL94797
RPW1_contig_1980	inhibitor of apoptosis protein	ERL95188
RPW1_contig_1985	adp-ribosylation factor 6	AEE62747
RPW1_contig_1986	three prime repair exonuclease 1	ENN76024
RPW1_contig_1988	isoform d	ENN77649
RPW1_contig_1996	calcineurin b	ENN72845
RPW1_contig_2000	phosphoglycerate kinase	AEE63606
RPW1_contig_2002	protein smg7	ENN72335
RPW1_contig_2003	eh domain-containing protein 1	ENN74083
RPW1_contig_2009	peptidyl-prolyl cis-trans isomerase fkbp8-like	AEE62217
RPW1_contig_2010	isoform b	ENN75070
RPW1_contig_2013	eukaryotic translation initiation factor 4b	ERL93917
RPW1_contig_2014	aldo-keto reductase	AEE62765
RPW1_contig_2023	polypeptide n-acetylgalactosaminyltransferase 9-like isoform 1	XP_970398
RPW1_contig_2025	dedicator of cytokinesis protein 1	ERL90099
RPW1_contig_2028	transmembrane protein 184c-like	AEE63382
RPW1_contig_2029	charged multivesicular body protein 2b	ENN76901
RPW1_contig_2036	suppressor of cytokine signaling 6	ENN70913
RPW1_contig_2039	unkown protein	ERL87218
RPW1_contig_2054	lethal essential for life l2efl	AEE63643
RPW1_contig_2056	ubiquilin-1 isoform 1	ERL85300
RPW1_contig_2057	regulator of nonsense transcripts 1-like isoform 1	ENN75259
RPW1_contig_2059	26s proteasome non-atpase regulatory subunit 2-like	AEE62964
RPW1_contig_2065	vacuolar atp synthase subunit f	AEE63434
RPW1_contig_2067	dynamin-1-like protein	ENN71933
RPW1_contig_2070	single-stranded dna-binding mitochondrial-like	AEE62586
RPW1_contig_2072	116 kda u5 small nuclear ribonucleoprotein component-like	ENN76962
RPW1_contig_2074	sterol carrier protein x-related thiolase	ENN75257
RPW1_contig_2081	titin-like isoform x2	ENN70210
RPW1_contig_2084	myotubularin-related protein 2	ENN72599
RPW1_contig_2086	atp synthase	AEE62575
RPW1_contig_2088	ubiquitin carboxyl-terminal hydrolase 43	ENN70541
RPW1_contig_2091	hypothetical protein YQE_04131, partial	ENN79487
RPW1_contig_2092	serine threonine-protein phosphatase 2a 56 kda regulatory subunit delta isoform-like	ENN77685
RPW1_contig_2097	n-chimaerin-like isoform x1	ENN72856
RPW1_contig_2099	threonyl-trna isoform c	ENN74529
RPW1_contig_2100	cullin-associated nedd8-dissociated protein 1	ENN81094
RPW1_contig_2108	intraflagellar transport protein 122 homolog	ENN70898
RPW1_contig_2109	gh regulated tbc protein-1	ENN73990
RPW1_contig_2110	autophagy-specific gene isoform a	ERL91645
RPW1_contig_2112	phosphatidylinositol transfer protein alpha isoform-like	AEE63076
RPW1_contig_2116	afg3-like protein 2-like	ENN79870
RPW1_contig_2118	uracil-dna degrading isoform b	ENN73914
RPW1_contig_2127	amino acid transporter	ENN81841
RPW1_contig_2128	amino acid transporter	ENN81841
RPW1_contig_2130	cytochrome p450	ENN74073
RPW1_contig_2131	isoform m	ENN76829
RPW1_contig_2136	protein deltex-like	ENN71105
RPW1_contig_2138	replication factor c subunit 2	ENN81426
RPW1_contig_2140	fatty acyl- reductase cg5065-like	ENN71849
RPW1_contig_2142	ion transport peptide-like	ERL89918
RPW1_contig_2144	ras-related protein rab-2a	XP_971919
RPW1_contig_2147	trans- -enoyl- reductase-like	AEE62204
RPW1_contig_2158	general transcription factor iie subunit 2-like	AEE62566
RPW1_contig_2159	peptidyl-prolyl cis-trans isomerase	ENN80871
RPW1_contig_2160	low quality protein: tankyrase-1-like	ENN81354
RPW1_contig_2162	sodium chloride dependent transporter	ENN72157
RPW1_contig_2163	viral iap-associated factor homolog	AEE62043
RPW1_contig_2169	hybrid male rescue protein	ENN81388
RPW1_contig_2175	arrestin domain-containing protein 2-like	ENN81127
RPW1_contig_2181	aldehyde dehydrogenase	ERL84808
RPW1_contig_2185	hypothetical protein D910_08086	ERL90739
RPW1_contig_2187	tumor susceptibility gene 101	AEE62306
RPW1_contig_2192	golgi apparatus protein 1-like	ENN75240
RPW1_contig_2193	ionotropic glutamate receptor-invertebrate	XP_968638
RPW1_contig_2195	protein mrvi1-like isoform x2	ERL94487
RPW1_contig_2199	zinc finger ccch domain-containing protein 3	ERL90507
RPW1_contig_2207	kin17	ENN75526
RPW1_contig_2217	titin-like isoform x1	ENN70210
RPW1_contig_2225	transcription initiation factor tfiid subunit 9-like	AEE62421
RPW1_contig_2227	protein trc8 homolog	ENN73337
RPW1_contig_2231	signal recognition particle 72 kda protein	ENN76861
RPW1_contig_2233	sodium dicarboxylate	ERL85405
RPW1_contig_2235	protein alpha isoform	ENN77163
RPW1_contig_2239	tolloid-like protein 2-like	ERL88943
RPW1_contig_2241	peptidylprolyl cis-trans isomerase	ENN76993
RPW1_contig_2242	phosphatidylserine decarboxylase	AEE62712
RPW1_contig_2251	zinc finger ccch domain-containing protein 14 isoform x4	ERL84993
RPW1_contig_2252	isoform o	ENN72861
RPW1_contig_2257	z9 acyl- desaturase b	AEE61886
RPW1_contig_2265	atp-binding cassette sub-family g member 1-like	AEE63375
RPW1_contig_2266	small heat shock protein 21	ERL88540
RPW1_contig_2267	s-phase kinase-associated protein 1	AEE62175
RPW1_contig_2273	tyrosine-protein phosphatase non-receptor	ENN72573
RPW1_contig_2278	male-specific lethal 1-like 1	ERL87982
RPW1_contig_2279	small heat shock protein 21	AEE63643
RPW1_contig_2282	upstream activation factor subunit spp27-like	ENN70340
RPW1_contig_2287	palmitoyltransferase zdhhc3-like	AEE62486
RPW1_contig_2288	u6 snrna phosphodiesterase	ERL90750
RPW1_contig_2290	isoform a	ENN76823
RPW1_contig_2292	beat vc	ENN72191
RPW1_contig_2297	lipase 3	AEE62250
RPW1_contig_2298	diacylglycerol o-acyltransferase 1-like	ENN80425
RPW1_contig_2302	mgc79091 protein	AEE61998
RPW1_contig_2307	mitochondrial translocator assembly and maintenance protein 41 homolog	AEE63389
RPW1_contig_2316	letm1 and ef-hand domain-containing protein anon- mitochondrial-like	ENN75724
RPW1_contig_2317	pi-plc x domain-containing protein 1-like precursor	ENN80803
RPW1_contig_2319	cytoplasmic fmr1-interacting	ERL94290
RPW1_contig_2320	tetraspanin 29fa	ERL86638
RPW1_contig_2322	dep domain-containing protein 5	ENN75447
RPW1_contig_2325	isoform a	ENN72889
RPW1_contig_2335	renin receptor-like isoform 1	AEE62893
RPW1_contig_2353	major facilitator superfamily domain-containing protein 9-like protein	ERL86453
RPW1_contig_2354	50 kda midgut protein	AEE61518
RPW1_contig_2356	prohibitin	AEE63210
RPW1_contig_2359	protein crooked neck-like	ERL86498
RPW1_contig_2366	serpin b6	ENN73038
RPW1_contig_2369	glycerol kinase 3-like	ENN79747
RPW1_contig_2371	versicolorin reductase-like	AEE61379
RPW1_contig_2374	13 kda hemolymph protein a	AGI05182
RPW1_contig_2377	probable er retained protein	ENN79956
RPW1_contig_2379	rhythmically expressed gene 5	ENN73268
RPW1_contig_2383	small g protein signaling modulator 3 homolog	ENN74217
RPW1_contig_2384	isoform a	ENN77770
RPW1_contig_2395	wd-repeat protein	ENN76547
RPW1_contig_2397	cklf-like marvel transmembrane domain-containing protein 4	ENN80520
RPW1_contig_2399	dipeptidyl-peptidase 3	ERL88771
RPW1_contig_2404	5-azacytidine-induced protein 1-like	ENN77927
RPW1_contig_2405	signal recognition particle receptor subunit alpha-like protein	AEE61516
RPW1_contig_2408	hamartin-like isoform 1	ENN76023
RPW1_contig_2413	rho gtpase-activating protein 17-like	ENN73606
RPW1_contig_2420	protein takeout-like	ENN70428
RPW1_contig_2422	glycerol-3-phosphate acyltransferase 3-like isoform 3	ERL89398
RPW1_contig_2424	integral membrane protein 2c	ENN73009
RPW1_contig_2428	ring finger protein 207	ENN71628
RPW1_contig_2430	abc transporter g family member 20	ERL83804
RPW1_contig_2435	proliferation-associated protein 2g4-like	ENN76413
RPW1_contig_2442	kidney mitochondrial carrier protein 1-like	AEE63135
RPW1_contig_2445	glycerol-3-phosphate dehydrogenase	ENN79553
RPW1_contig_2450	phosphoglucose mutase	ENN77623
RPW1_contig_2455	phosphorylase b kinase gamma catalytic skeletal muscle isoform	ERL95012
RPW1_contig_2459	casein kinase	ENN81201
RPW1_contig_2463	ribophorin ii	ENN71956
RPW1_contig_2467	integrator complex subunit 6-like	ERL85445
RPW1_contig_2468	protein unc-50 homolog	AEE63398
RPW1_contig_2475	protein bcl9 homolog	ERL94632
RPW1_contig_2476	programmed cell death protein 2-like	AEE62846
RPW1_contig_2482	eukaryotic translation initiation factor 4e type 2	ERL94103
RPW1_contig_2483	contactin-associated protein 1	ERL84947
RPW1_contig_2492	calcium release-activated calcium channel protein 1-like	ERL88513
RPW1_contig_2497	transmembrane protein 115-like	ENN79126
RPW1_contig_2514	sorbitol dehydrogenase	ERL94043
RPW1_contig_2517	n-acetyl galactosaminyl transferase 6	ERL85724
RPW1_contig_2518	udp-glucose 6-dehydrogenase-like	AEE63584
RPW1_contig_2519	mpn domain-containing protein cg4751-like	ENN79532
RPW1_contig_2523	protein malvolio	ENN72519
RPW1_contig_2526	phospholipid-transporting atpase 1 (aminophospholipid flippase 1)	ERL91978
RPW1_contig_2529	cg13024 cg13024-pa	ERL83329
RPW1_contig_2538	tetratricopeptide repeat protein 39b-like	ENN74203
RPW1_contig_2539	serine protease -like	ERL91071
RPW1_contig_2543	kruppel-like protein 1	ENN79048
RPW1_contig_2557	probable oligoribonuclease-like	AEE61785
RPW1_contig_2560	camp-responsive element-binding protein 3-like protein 4	ENN74320
RPW1_contig_2563	atp-binding cassette sub-family a member 2-like	ERL85768
RPW1_contig_2579	adenosine diphosphatase	ERL86577
RPW1_contig_2581	e3 ubiquitin-protein ligase rnf25-like	AEE62131
RPW1_contig_2582	wd repeat-containing protein 44-like	ERL90472
RPW1_contig_2585	hnrnp protein	ENN75354
RPW1_contig_2590	cg16916 protein	ERL88150
RPW1_contig_2592	solute carrier family 28 member 3-like	ENN75013
RPW1_contig_2594	gtp cyclohydrolase i	AEE62157
RPW1_contig_2599	tetraspanin-7 (tspan-7) (transmembrane 4 superfamily member 2) (cell surface glycoprotein a15) (talla homolog) (cd231 antigen)	ERL83974
RPW1_contig_2606	cuticular protein analogous to peritrophins 3-b precursor	AEE62315
RPW1_contig_2607	mitochondrial chaperone bcs1-like	ENN79957
RPW1_contig_2610	cg16959 cg16959-pa	ERL94008
RPW1_contig_2615	quinone oxidoreductase-like protein 2-like	AEE63237
RPW1_contig_2618	mdl2	ENN70819
RPW1_contig_2625	210kda protein	ENN70210
RPW1_contig_2628	arf gtpase-activating protein git2-like	ERL92068
RPW1_contig_2635	zinc finger fyve domain-containing protein 1-like	ERL89359
RPW1_contig_2642	probable serine hydrolase-like	ENN71103
RPW1_contig_2644	prolyl endopeptidase	ERL94303
RPW1_contig_2648	protein cwc15 homolog a-like	AEE62271
RPW1_contig_2649	splicing factor 3b subunit 4	ERL91655
RPW1_contig_2653	mitochondrial sodium hydrogen exchanger nha2	ENN81535
RPW1_contig_2664	inositol-3-phosphate synthase 1-a-like	AEE62346
RPW1_contig_2665	contactin	ENN74113
RPW1_contig_2687	s-formylglutathione hydrolase	AEE63454
RPW1_contig_2698	protein tipe-like	ENN74162
RPW1_contig_2701	sterol regulatory element-binding protein cleavage-activating protein	ENN74406
RPW1_contig_2703	nedd2-like caspase	ENN76837
RPW1_contig_2705	eukaryotic initiation factor 4a-iii-like	ENN79250
RPW1_contig_2707	p53 regulated pa26 nuclear protein	ENN76076
RPW1_contig_2709	seven in absentia of 2 isoform 1	ERL93321
RPW1_contig_2716	bicoid stability factor	ERL88152
RPW1_contig_2717	pleckstrin homology domain-containing family m member 1-like	ERL86183
RPW1_contig_2723	hypothetical protein YQE_06678, partial	ENN76837
RPW1_contig_2724	hypothetical protein YQE_06678, partial	ENN76837
RPW1_contig_2725	rb1-inducible coiled-coil protein 1	ERL83555
RPW1_contig_2728	ionotropic receptor isoform c	ERL89264
RPW1_contig_2729	isoform a	AEE62367
RPW1_contig_2730	tubulin-folding cofactor b-like	AEE63405
RPW1_contig_2733	ebony	ERL87248
RPW1_contig_2735	peptidyl-prolyl cis-trans isomerase-like 4-like	AEE63576
RPW1_contig_2737	isocitrate dehydrogenase	AEE62956
RPW1_contig_2744	eukaryotic translation initiation factor 3 subunit 1 isoform 1	ENN71515
RPW1_contig_2746	exportin-4-like isoform x1	ENN71590
RPW1_contig_2752	sensory neuron membrane protein 1	AGI05171
RPW1_contig_2754	pxmp2 4 family protein 4-like	ENN75401
RPW1_contig_2757	aspartate aminotransferase	AEE61384
RPW1_contig_2758	8-oxo-dgdp phosphatase nudt18-like	XP_966613
RPW1_contig_2759	hypothetical protein YQE_03389, partial	ENN80194
RPW1_contig_2774	sorbitol dehydrogenase	ERL94043
RPW1_contig_2775	coronin-2b-like isoform 1	ENN75269
RPW1_contig_2777	serine-arginine protein 55	ENN70791
RPW1_contig_2779	fumarate mitochondrial-like	AEE62611
RPW1_contig_2782	exocyst complex component 1	ENN72139
RPW1_contig_2793	sodium potassium-transporting atpase subunit beta-1-interacting protein	ENN81141
RPW1_contig_2797	beclin-1-like protein	ERL95650
RPW1_contig_2800	phosphatidate phosphatase lpin1-like	ERL92286
RPW1_contig_2806	thiamin pyrophosphokinase 1	AEE61880
RPW1_contig_2807	histidine triad nucleotide-binding protein 1	AEE62739
RPW1_contig_2809	transmembrane protein 120 homolog	ERL84600
RPW1_contig_2811	btb poz domain containing protein	ERL90423
RPW1_contig_2812	aminopeptidase n-like	ERL89260
RPW1_contig_2817	ero1-like protein	ERL90554
RPW1_contig_2819	isoform c	ERL96156
RPW1_contig_2820	dehydrogenase reductase sdr family member 4	AEE63409
RPW1_contig_2821	26s proteasome non-atpase regulatory subunit 10	AEE62140
RPW1_contig_2823	eukaryotic translation initiation factor 3 subunit h	AEE61698
RPW1_contig_2827	glycerol kinase	AEE61761
RPW1_contig_2831	glutaminyl-peptide cyclotransferase	ENN77986
RPW1_contig_2832	androgen induced inhibitor of proliferation pds5	ENN71779
RPW1_contig_2834	ankyrin repeat protein	ENN70331
RPW1_contig_2835	adenylosuccinate synthetase-like	ERL92349
RPW1_contig_2836	phd finger domain	ENN77255
RPW1_contig_2840	uncharacterized mfs-type transporter -like	ENN75347
RPW1_contig_2847	venom serine protease	ERL86132
RPW1_contig_2850	peptidyl-prolyl cis-trans isomerase d-like	AEE63093
RPW1_contig_2859	af169229_1chrysoptin precursor	AEE63459
RPW1_contig_2861	pre-mrna-splicing factor isy1 homolog	AEE61693
RPW1_contig_2867	ribonuclease x25	ERL89818
RPW1_contig_2868	dynactin subunit 4	ERL85138
RPW1_contig_2869	dynactin subunit 4	ERL85138
RPW1_contig_2870	dynactin subunit 4	ERL85138
RPW1_contig_2878	wd40 protein	ERL90833
RPW1_contig_2885	protein tyrosine receptor q	EFA06460
RPW1_contig_2891	sensory neuron membrane protein 1-like	AFI45066
RPW1_contig_2892	sensory neuron membrane protein 1	AFI45066
RPW1_contig_2893	sensory neuron membrane protein 1-like	AFI45066
RPW1_contig_2894	dna-directed rna polymerase ii subunit rpb3-like	AEE63493
RPW1_contig_2897	arrestin domain containing 4	ERL86793
RPW1_contig_2898	ras-like protein 1-like isoform x1	ENN75757
RPW1_contig_2911	bardet-biedl syndrome 4	ENN79463
RPW1_contig_2916	pyrroline-5-carboxylate dehydrogenase	ENN77583
RPW1_contig_2934	isoform a	ENN82294
RPW1_contig_2935	acid phosphatase-1	ENN71660
RPW1_contig_2939	amp dependent coa ligase	ERL89079
RPW1_contig_2940	multiple inositol polyphosphate phosphatase 1	ERL91433
RPW1_contig_2943	hypothetical protein TcasGA2_TC011533	EFA11374
RPW1_contig_2944	prx- prx- prx-3	AEE62720
RPW1_contig_2946	b9 domain-containing protein 2-like	ENN70973
RPW1_contig_2948	translocon-associated protein subunit gamma-like	ENN76773
RPW1_contig_2955	protein arginine n-methyltransferase 5 isoform x1	ENN80850
RPW1_contig_2960	type ii inositol- -trisphosphate 5-phosphatase	ENN81612
RPW1_contig_2964	eukaryotic translation initiation factor 3 subunit c	AEE61642
RPW1_contig_2965	sodium-dependent phosphate transporter	AEE62076
RPW1_contig_2966	angiotensin-converting enzyme-like	ENN78047
RPW1_contig_2973	26s proteasome non-atpase regulatory subunit 7-like	AEE62341
RPW1_contig_2977	muscle-specific protein isoform g	ENN73302
RPW1_contig_2978	odorant receptor 22c	AEE61493
RPW1_contig_2988	signal sequence receptor beta	ENN74183
RPW1_contig_2990	swi snf-related matrix-associated actin-dependent regulator of chromatin subfamily e member 1-related-like isoform x2	ERL94034
RPW1_contig_2995	elongation factor mitochondrial-like	ENN75505
RPW1_contig_3004	ccr4-not transcription complex subunit 10	ENN80040
RPW1_contig_3010	e3 ubiquitin-protein ligase ubr2-like	ERL91944
RPW1_contig_3013	tetraspanin isoform a	ERL91179
RPW1_contig_3015	bsd domain-containing protein 1-like	ERL88267
RPW1_contig_3020	proteasome-associated protein ecm29 homolog	ENN76982
RPW1_contig_3021	3-phosphoinositide-dependent protein kinase 1-like	ENN73129
RPW1_contig_3026	glutamate synthase	ENN71930
RPW1_contig_3037	rho guanine dissociation factor	AEE62545
RPW1_contig_3038	tsc1 cg6147-pa	ENN76023
RPW1_contig_3043	evolutionarily conserved signaling intermediate in toll mitochondrial-like	AEE62716
RPW1_contig_3044	elongation factor 1 beta	AEE63472
RPW1_contig_3050	basement membrane-specific heparan sulfate proteoglycan core	ENN77213
RPW1_contig_3058	collagen alpha-2 chain-like	ENN76182
RPW1_contig_3061	nucleotide-binding protein 1	ENN76025
RPW1_contig_3064	poly polymerase gamma	ENN70907
RPW1_contig_3065	structural maintenance of chromosomes protein 1a	ERL94587
RPW1_contig_3073	sel1 repeat-containing protein 1 homolog	ENN71654
RPW1_contig_3074	isoform b	ENN78980
RPW1_contig_3082	3-alpha-(or 20-beta)-hydroxysteroid dehydrogenase	AEE63387
RPW1_contig_3083	isoform a	ERL93645
RPW1_contig_3084	mitochondrial intermembrane space import and assembly protein 40	EFA03300
RPW1_contig_3088	charged multivesicular body protein 3	ENN79434
RPW1_contig_3089	charged multivesicular body protein 3	ENN79434
RPW1_contig_3101	cullin- isoform b	ERL95080
RPW1_contig_3102	guanine deaminase	ENN71769
RPW1_contig_3111	setmar	ENN70197
RPW1_contig_3114	probable phosphoserine aminotransferase-like	AEE61919
RPW1_contig_3115	glutamate synthase	ENN71930
RPW1_contig_3123	unc93a protein	AEE63130
RPW1_contig_3131	serpin partial	ENN76307
RPW1_contig_3132	hypothetical protein YQE_10959, partial	ENN72324
RPW1_contig_3137	ethanolamine-phosphate cytidylyltransferase-like	ENN72223
RPW1_contig_3140	4-hydroxybutyrate -transferase	AEE63401
RPW1_contig_3141	skeletal muscle kidney enriched inositol 5-phosphatase	ERL88526
RPW1_contig_3148	a kinase anchor protein	ERL88815
RPW1_contig_3151	single ig il-1-related receptor-like	XP_971339
RPW1_contig_3152	cytochrome p450 partial	AFI45012
RPW1_contig_3153	pre-mrna-splicing factor rbm22-like	ERL91926
RPW1_contig_3158	ras-related protein 2	AEE63558
RPW1_contig_3161	deoxyribonuclease tatd	ENN80025
RPW1_contig_3168	probable cation-transporting atpase 13a3-like	ENN83003
RPW1_contig_3173	ras-related protein rab-9a-like	ENN72652
RPW1_contig_3175	enoki mushroom	XP_970807
RPW1_contig_3178	ww domain-containing adapter protein with coiled-coil	AEE63275
RPW1_contig_3183	angiogenic factor with g patch and fha domains 1	ENN71384
RPW1_contig_3184	lysosome-associated membrane glycoprotein 1-like	ENN79890
RPW1_contig_3185	cg7627 cg7627-pa	ENN75234
RPW1_contig_3187	glycosyl transferase	AEE61746
RPW1_contig_3188	mannose-6-phosphate isomerase-like	ERL85596
RPW1_contig_3196	sugar transporter sweet1-like	AEE62417
RPW1_contig_3198	growth hormone-inducible transmembrane	AEE63229
RPW1_contig_3202	calcium calmodulin-dependent protein kinase kinase	ENN80646
RPW1_contig_3205	protein kintoun-like	ENN79153
RPW1_contig_3211	succinyl-coa synthetase beta chain	ENN74331
RPW1_contig_3221	nucleolar gtp-binding protein 2-like	AEE62373
RPW1_contig_3227	xenotropic and polytropic murine leukemia virus receptor xpr1	ENN75640
RPW1_contig_3230	gtp-binding protein cg1354-like	AEE61569
RPW1_contig_3239	myotubularin-related protein 3	ENN80420
RPW1_contig_3242	rho guanine nucleotide exchange factor 11 (pdz- )	ENN79924
RPW1_contig_3246	serine threonine-protein kinase mig-15	ENN76331
RPW1_contig_3248	lethal essential for life l2efl	AEE63643
RPW1_contig_3249	brain-enriched guanylate kinase-associated protein	ERL87777
RPW1_contig_3252	zinc finger protein	ENN81491
RPW1_contig_3254	muscle m-line assembly protein unc-89-like isoform x2	ENN76664
RPW1_contig_3258	acyl-coenzyme a:6-aminopenicillanic-acid-acyltransferase 40 kda form	ENN76034
RPW1_contig_3259	lactosylceramide 4-alpha-galactosyltransferase-like	AEE61914
RPW1_contig_3261	protein yif1b-b-like	ENN80184
RPW1_contig_3262	threonyl-trna cytoplasmic-like	ENN74529
RPW1_contig_3263	selenophosphate synthetase	AEE63453
RPW1_contig_3265	armadillo repeat-containing protein 2	ENN81560
RPW1_contig_3268	dna-directed rna polymerase i subunit rpa43-like	ENN75818
RPW1_contig_3270	uncharacterized fam18-like protein cg5021-like	AEE61460
RPW1_contig_3274	myotubularin-related protein 10-b-like	ERL87170
RPW1_contig_3278	at-rich interactive domain-containing protein 4b	ERL89985
RPW1_contig_3280	hypothetical protein D910_11094	ERL93808
RPW1_contig_3287	unc93a protein	ENN81323
RPW1_contig_3290	uncharacterized family 31 glucosidase kiaa1161-like	ENN74915
RPW1_contig_3303	amphoterin-induced protein 1-like	EFA01549
RPW1_contig_3305	low quality protein: e3 ubiquitin-protein ligase huwe1-like	ENN80285
RPW1_contig_3312	g protein pathway suppressor 2	ENN83083
RPW1_contig_3323	microsomal triglyceride transfer protein large subunit	ERL88494
RPW1_contig_3325	sodium-independent sulfate anion transporter-like	ENN72710
RPW1_contig_3326	ras-related protein rab-11a-like	AEE62115
RPW1_contig_3327	isoform b	ERL94761
RPW1_contig_3331	isoform b	ENN74195
RPW1_contig_3338	glucosamine-6-phosphate n-acetyltransferase	ENN70650
RPW1_contig_3344	restin-like protein	ERL88850
RPW1_contig_3353	transmembrane protein c2orf18	AEE61939
RPW1_contig_3361	deoxyhypusine hydroxylase-like	ENN77700
RPW1_contig_3364	sensory neuron membrane protein 1	AGI05171
RPW1_contig_3367	zinc finger c4h2 domain-containing	ENN71924
RPW1_contig_3369	ser thr-rich protein t10 in dgcr region-like	ENN80941
RPW1_contig_3370	regulator of g protein signaling	ENN71517
RPW1_contig_3377	transmembrane and ubiquitin-like domain-containing protein 2	ERL93081
RPW1_contig_3380	attractin-like protein 1-like	ERL89257
RPW1_contig_3381	transducin beta-like protein 3-like	ENN77957
RPW1_contig_3383	hypothetical protein YQE_03157, partial	ENN80408
RPW1_contig_3385	hypothetical protein YQE_05638, partial	ENN77961
RPW1_contig_3389	fas -associated via death domain	ENN77263
RPW1_contig_3392	mitochondrial ribosomal protein l37	ENN80062
RPW1_contig_3396	lipoma preferred partner lpp	ERL87890
RPW1_contig_3397	sorting nexin-27-like	XP_967060
RPW1_contig_3403	28 kda heat- and acid-stable phospho	ENN77805
RPW1_contig_3410	3-hydroxyisobutyryl- mitochondrial-like	ERL84686
RPW1_contig_3412	clathrin heavy chain	ERL95077
RPW1_contig_3413	hypothetical protein D910_00572	ERL83528
RPW1_contig_3423	exocyst complex component 3-like	ENN73736
RPW1_contig_3424	fasciculation and elongation protein zeta-2-like	ERL84996
RPW1_contig_3426	swi snf-related matrix-associated actin-dependent regulator of chromatin subfamily d member 1-like	ENN75399
RPW1_contig_3427	swi snf-related matrix-associated actin-dependent regulator of chromatin subfamily d member 1-like	ENN75399
RPW1_contig_3428	tyrosine kinase receptor cad96ca-like	ERL85918
RPW1_contig_3430	isoform a	ENN80410
RPW1_contig_3433	liquid facets	XP_972038
RPW1_contig_3435	pyruvate dehydrogenase	AEE62266
RPW1_contig_3436	amino acid transporter	ENN70873
RPW1_contig_3438	annexin ix-a	AEE62429
RPW1_contig_3445	gpi ethanolamine phosphate transferase 3-like	ENN71984
RPW1_contig_3453	beta-lactamase-like protein 2	ENN77340
RPW1_contig_3455	serine protease	ENN76802
RPW1_contig_3458	mitogen-activated protein kinase kinase kinase 7-like	ENN76602
RPW1_contig_3460	protein transport protein sec31a-like	ENN70527
RPW1_contig_3462	charged multivesicular body protein 4b	AEE63025
RPW1_contig_3470	nuclear transcription factor y subunit alpha-like	ENN73183
RPW1_contig_3471	insulin-like growth factor-binding protein complex acid labile chain	ENN81115
RPW1_contig_3479	translation initiation factor if- mitochondrial-like	ERL92423
RPW1_contig_3480	protein peter pan-like	ERL86391
RPW1_contig_3482	93b cg3421-pa	ENN81156
RPW1_contig_3486	3-hydroxyacyl- dehydrogenase type-2-like	ENN81415
RPW1_contig_3488	lipophorin receptor	ERL94737
RPW1_contig_3489	probable gdp-l-fucose synthase-like	AEE63024
RPW1_contig_3493	retinoic acid-induced protein 1	ENN76626
RPW1_contig_3494	sarcalumenin	ERL94853
RPW1_contig_3501	target of rapamycin	ENN71118
RPW1_contig_3504	leukocyte receptor cluster member 8 homolog	ENN73185
RPW1_contig_3506	tumor protein d54-like isoform x2	ERL91293
RPW1_contig_3511	phosphoribosylformylglycinamidine synthase-like	ENN76633
RPW1_contig_3513	isoform b	ENN81664
RPW1_contig_3518	iq motif and sec7 domain-containing protein 1	ENN74317
RPW1_contig_3526	phosphatidylinositol-4-phosphate 5-kinase type i	ENN81251
RPW1_contig_3528	probable e3 ubiquitin-protein ligase makorin-1-like	ENN74124
RPW1_contig_3532	cklf-like marvel transmembrane domain-containing protein 4-like	XP_972350
RPW1_contig_3533	esterase cg3488	AEE63040
RPW1_contig_3535	peptidyl-prolyl cis-trans isomerase 5	ERL88263
RPW1_contig_3541	tubulin-specific chaperone d	ERL93229
RPW1_contig_3546	sentrin sumo-specific	ENN80362
RPW1_contig_3553	microsomal dipeptidase	AEE63355
RPW1_contig_3558	pyruvate dehydrogenase	ENN72016
RPW1_contig_3561	glutamate receptor 1-like	ENN74795
RPW1_contig_3564	collagen type iv alpha-3-binding	AEE63088
RPW1_contig_3566	eukaryotic peptide chain release factor subunit 1-like	ENN72951
RPW1_contig_3572	adenosine kinase	AEE62476
RPW1_contig_3580	glutathione synthetase	ENN71773
RPW1_contig_3582	protein penguin-like	ENN75986
RPW1_contig_3583	isoform d	ERL87807
RPW1_contig_3604	glucosyl glucuronosyl transferases	AEE62213
RPW1_contig_3608	adenylate cyclase	ENN78722
RPW1_contig_3610	cg4562 cg4562-pa	ERL94421
RPW1_contig_3619	isoform a	ENN76230
RPW1_contig_3624	guanylate cyclase	ERL93390
RPW1_contig_3627	protein kr-h2-like	ENN72846
RPW1_contig_3632	wd repeat-containing protein 48	XP_974999
RPW1_contig_3636	microsomal glutathione s-transferase	AEE61749
RPW1_contig_3642	ras-related protein rab-35-like	ENN75044
RPW1_contig_3645	scaffold protein salvador-like	ERL84874
RPW1_contig_3647	eukaryotic translation initiation factor 2a-like	ERL91840
RPW1_contig_3648	atp-binding cassette sub-family a member 3	ERL93322
RPW1_contig_3657	gualynate kinase-1	ERL85182
RPW1_contig_3659	high affinity copper transporter	ERL90494
RPW1_contig_3662	inactive hydroxysteroid dehydrogenase-like protein 1-like	ERL90215
RPW1_contig_3665	e3 ubiquitin-protein ligase rnf146-like	ENN75063
RPW1_contig_3666	vacuolar protein sorting-associated protein 35	ERL89580
RPW1_contig_3676	3-ketoacyl- mitochondrial-like	ERL88284
RPW1_contig_3678	protein ect2-like	ERL85420
RPW1_contig_3681	hypothetical protein YQE_04234, partial	ENN79325
RPW1_contig_3682	membrane-bound o-acyltransferase domain-containing protein 2-like	ENN75377
RPW1_contig_3688	leucine carboxyl methyltransferase	ENN78505
RPW1_contig_3689	solute carrier family 35 member e1 homolog	XP_973866
RPW1_contig_3690	phosphatidylinositol glycan anchor biosynthesis class u	AEE63070
RPW1_contig_3693	l-lactate dehydrogenase-like	ENN71015
RPW1_contig_3694	l-lactate dehydrogenase-like	ENN71015
RPW1_contig_3706	nucleolar protein at isoform a	ENN73118
RPW1_contig_3711	mitochondrial ornithine transporter 1-like	XP_974555
RPW1_contig_3714	2-acylglycerol o-acyltransferase 1	ERL91069
RPW1_contig_3719	torso-like protein	AEE63351
RPW1_contig_3720	aminopeptidase n-like	ENN72441
RPW1_contig_3725	heterogeneous nuclear ribonucleoprotein k	ERL88636
RPW1_contig_3726	ribosome-releasing factor mitochondrial-like	ENN80090
RPW1_contig_3731	low quality protein: merlin-like	ERL95059
RPW1_contig_3733	zinc finger cchc domain-containing protein 7	ERL87746
RPW1_contig_3741	tyrosine-protein kinase csk-like	ENN76858
RPW1_contig_3743	dicer 2	ERL92210
RPW1_contig_3744	ras-related protein rap-1b-like	ENN80239
RPW1_contig_3751	vesicle-associated membrane protein 3	AEE62939
RPW1_contig_3753	intraflagellar transport protein 140 homolog	ERL85430
RPW1_contig_3757	dual specificity protein phosphatase 10-like	ERL94238
RPW1_contig_3758	sugar transporter	ENN82777
RPW1_contig_3771	eukaryotic peptide chain release factor gtp-binding subunit erf3a-like	ENN71167
RPW1_contig_3773	seven in absentia of 2 isoform 1	XP_974219
RPW1_contig_3776	adenosine kinase 2	ENN71091
RPW1_contig_3781	suppression of tumorigenicity 5	ENN70421
RPW1_contig_3791	ras suppressor protein 1	ERL92039
RPW1_contig_3794	zinc transporter 1-like	ERL94510
RPW1_contig_3803	wd repeat-containing protein 32-like protein	ENN78601
RPW1_contig_3804	dynein light chain tctex-type-like	AEE62708
RPW1_contig_3806	epidermal growth factor receptor kinase substrate 8-like	ENN81108
RPW1_contig_3808	vesicular glutamate transporter 2-like	ENN75168
RPW1_contig_3809	membrane protein	AEE62683
RPW1_contig_3810	isoform a	ENN76121
RPW1_contig_3812	sphingolipid delta -desaturase des1-like	AEE63637
RPW1_contig_3813	juvenile hormone-inducible	ERL84484
RPW1_contig_3814	kinesin-like protein kif16b-like	ERL88728
RPW1_contig_3823	protein efr3-like protein cmp44e	ENN74642
RPW1_contig_3828	succinate dehydrogenase	AEE62264
RPW1_contig_3837	proclotting enzyme	ERL93134
RPW1_contig_3844	atm interactor	XP_970090
RPW1_contig_3846	thioredoxin reductase mitochondrial-like	AEE62674
RPW1_contig_3850	rhythmically expressed gene 2	ENN73566
RPW1_contig_3866	hypothetical protein YQE_03732, partial	ENN79913
RPW1_contig_3878	glutaminyl-trna synthetase	ENN76683
RPW1_contig_3879	isoform a	ENN77732
RPW1_contig_3883	dep domain-containing protein 5-like	ENN75447
RPW1_contig_3887	3-hydroxyacyl-coa dehyrogenase	ENN71065
RPW1_contig_3889	rna polymerase ii subunit b1 ctd phosphatase rpap2	ENN73180
RPW1_contig_3892	mitochondrial-processing peptidase subunit alpha	ENN72399
RPW1_contig_3893	nck-interacting protein with sh3 domain-like	ERL86629
RPW1_contig_3896	fch domain only protein 2-like isoform 1	ENN74332
RPW1_contig_3898	bag family molecular chaperone regulator 2-like	ENN72777
RPW1_contig_3905	disintegrin and metalloproteinase domain-containing protein 10-like	XP_973097
RPW1_contig_3909	transmembrane protein 63a-like	ENN74334
RPW1_contig_3913	nuclear rna export factor 1-like isoform 2	ENN77920
RPW1_contig_3917	iq and ubiquitin-like domain-containing	ENN75487
RPW1_contig_3920	cell division control protein 45 homolog	ERL85774
RPW1_contig_3921	sensory neuron membrane protein 1	AGI05171
RPW1_contig_3927	cold shock domain-containing protein e1	ENN71025
RPW1_contig_3932	26s proteasome non-atpase regulatory subunit 6-like	ENN76580
RPW1_contig_3937	odorant-binding protein 30	AGI05176
RPW1_contig_3939	mitochondrial sodium hydrogen exchanger 9b2-like isoform x2	ENN81535
RPW1_contig_3941	three prime repair exonuclease 1	ENN76024
RPW1_contig_3944	vacuolar h	ERL87116
RPW1_contig_3946	adenylyl cyclase-associated protein	AEE61951
RPW1_contig_3947	atp-dependent rna helicase ddx42-like	ENN71264
RPW1_contig_3951	2-deoxyglucose-6-phosphate phosphatase	AEE62053
RPW1_contig_3957	protein peanut-like	ENN73136
RPW1_contig_3960	glutathione s-transferase c-terminal domain-containing protein homolog	ENN74544
RPW1_contig_3961	cdc37	AEE62327
RPW1_contig_3965	map kinase-interacting serine threonine-protein kinase 1	AEE61739
RPW1_contig_3966	isoform a	ENN80793
RPW1_contig_3974	segmentation protein cap n collar-like	ENN74233
RPW1_contig_3988	probable adenylate kinase isoenzyme	ERL89138
RPW1_contig_3993	pyridoxal-dependent decarboxylase domain-containing protein 1-like	ERL95418
RPW1_contig_3995	map kinse-erk kinase	AEE62457
RPW1_contig_3996	nadh dehydrogenase	ENN77601
RPW1_contig_3997	odorant-binding protein 28	AGI05178
RPW1_contig_3998	cral trio domain-containing protein	AEE63513
RPW1_contig_3999	hypothetical protein D910_03039	ERL85620
RPW1_contig_4000	serine threonine protein kinase	ENN72340
RPW1_contig_4002	aspartyl beta-	ENN77981
RPW1_contig_4008	microtubule-actin cross-linking factor 1-like	ERL92281
RPW1_contig_4012	regulator of nonsense transcripts 2-like	ENN70982
RPW1_contig_4014	tetratricopeptide repeat protein 17	ERL85449
RPW1_contig_4016	lim and sh3 domain protein	AEE62745
RPW1_contig_4018	cell division cycle protein 23 homolog	ERL85725
RPW1_contig_4021	rna-binding protein 39-like isoform 1	ENN76275
RPW1_contig_4027	swi snf-related matrix-associated actin-dependent regulator of chromatin subfamily b member 1	AEE61454
RPW1_contig_4028	gmp synthase	ENN76460
RPW1_contig_4035	transmembrane protein 216	ENN80780
RPW1_contig_4036	probable phospholipid-transporting atpase iib-like	ENN81376
RPW1_contig_4039	cerebellar degeneration-related protein 2-like	ERL90098
RPW1_contig_4041	swi snf-related matrix-associated actin-dependent regulator of chromatin subfamily a containing dead h box 1-like	ENN76568
RPW1_contig_4048	protein rop-like isoform 1	ENN73794
RPW1_contig_4058	succinic semialdehyde dehydrogenase	ERL94035
RPW1_contig_4065	hypothetical protein D910_09179	ERL91854
RPW1_contig_4078	ctp synthase	ERL84803
RPW1_contig_4079	beta-parvin-like isoform x1	AEE61496
RPW1_contig_4089	amp-activated protein gamma regulatory subunit	ENN75211
RPW1_contig_4091	protein rop-like isoform 2	ENN73794
RPW1_contig_4092	tan cg12120-pa	ENN76034
RPW1_contig_4093	ecto-nox disulfide-thiol exchanger 1-like	ENN71439
RPW1_contig_4099	zinc finger protein rna binding	ERL91140
RPW1_contig_4104	usp6 n-terminal-like	ENN75525
RPW1_contig_4115	inositol -trisphosphate receptor	ERL94662
RPW1_contig_4117	kinesin-associated protein 3-like	ENN77365
RPW1_contig_4118	dolichol-phosphate mannosyltransferase subunit 3-like	ENN77609
RPW1_contig_4120	ecto-nox disulfide-thiol exchanger 1-like	ENN71439
RPW1_contig_4122	trafficking protein particle complex subunit 6b	ENN77480
RPW1_contig_4124	another transcription unit	ERL88713
RPW1_contig_4128	translocon-associated protein subunit alpha	AEE63451
RPW1_contig_4136	mitochondrial import inner membrane translocase subunit tim17-	AEE63634
RPW1_contig_4137	protein tumorous imaginal mitochondrial-like	ENN79355
RPW1_contig_4139	probable xaa-pro aminopeptidase 3-like	ENN82032
RPW1_contig_4140	cyclin l	ERL87910
RPW1_contig_4144	retinol dehydrogenase 11-like	ENN73512
RPW1_contig_4148	neural ectodermal development factor imp-l2	ERL90235
RPW1_contig_4150	nucleoporin seh1-a-like	ERL92652
RPW1_contig_4163	glycogen phosphorylase	ERL93360
RPW1_contig_4165	kif1-binding protein homolog	ENN78804
RPW1_contig_4169	importin-7	ERL86352
RPW1_contig_4176	kielin chordin-like	AEE62412
RPW1_contig_4181	rwd domain-containing protein 1-like	AEE63344
RPW1_contig_4192	camp-dependent protein kinase type i regulatory subunit-like	ERL91473
RPW1_contig_4198	protein chiffon	ENN73320
RPW1_contig_4202	glucosyl glucuronosyl transferases	AEE61987
RPW1_contig_4204	ankyrin repeat protein	ENN70331
RPW1_contig_4208	protein fam76a-like	ENN76319
RPW1_contig_4210	exosome complex component rrp40-like	ENN71282
RPW1_contig_4214	heparin sulfate o-sulfotransferase	AEE63243
RPW1_contig_4216	sodium solute symporter	ENN73469
RPW1_contig_4217	protein fam109a	ENN75994
RPW1_contig_4220	cytochrome p450	AFI45026
RPW1_contig_4223	tyrosyl-dna phosphodiesterase	ERL95504
RPW1_contig_4239	ankyrin repeat and zinc finger domain-containing protein 1-like	ENN70520
RPW1_contig_4241	rab11 interacting isoform b	ERL94642
RPW1_contig_4248	melanoma-associated antigen g1-like	ERL91895
RPW1_contig_4252	luciferin-regenerating enzyme	AEE63588
RPW1_contig_4254	splicing factor 3b subunit 3	ERL92893
RPW1_contig_4256	cytoplasmic protein nck1	ERL88701
RPW1_contig_4270	inositol monophosphatase 1-like	ENN80793
RPW1_contig_4274	exocyst complex component 2	ENN71455
RPW1_contig_4281	negative elongation factor b-like	ENN73145
RPW1_contig_4282	protein charybde-like	ERL85735
RPW1_contig_4287	transcription cofactor vestigial-like protein 4-like	AEE62706
RPW1_contig_4288	serine threonine-protein kinase pak 2-like	ENN75262
RPW1_contig_4289	exosome complex exonuclease	ENN77829
RPW1_contig_4295	mitochondrial inner membrane protein oxa1l-like	ENN72201
RPW1_contig_4302	transcriptional regulator atrx homolog	ENN72782
RPW1_contig_4304	katanin p60 atpase-containing subunit a-like 1-like	ENN74245
RPW1_contig_4305	upf0663 transmembrane protein c17orf28-like	ENN76560
RPW1_contig_4307	transmembrane 9 superfamily member 4-like	AEE63263
RPW1_contig_4309	udp-glucuronic acid decarboxylase 1-like	AEE61869
RPW1_contig_4310	scavenger receptor class b member 1-like	ENN71632
RPW1_contig_4312	neurotransmitter gated ion channel	NP_001103243
RPW1_contig_4315	plasma alpha-l-fucosidase	AEE63020
RPW1_contig_4324	twinkle mitochondrial-like	ERL94334
RPW1_contig_4344	hypothetical protein YQE_07234, partial	ENN76269
RPW1_contig_4346	probable methyltransferase c20orf7 mitochondrial-like	AEE62256
RPW1_contig_4356	facilitated trehalose transporter tret1-2 homolog	ERL90782
RPW1_contig_4370	adenosine deaminase acting on isoform f	ENN72148
RPW1_contig_4373	fibrillin 2	ERL87513
RPW1_contig_4377	tribbles homolog 2	XP_970911
RPW1_contig_4379	cg4281 cg4281-pa	AEE62241
RPW1_contig_4398	hypothetical protein YQE_06872, partial	ENN76615
RPW1_contig_4399	hypothetical protein YQE_06872, partial	ENN76615
RPW1_contig_4403	interleukin-1 receptor-associated kinase 4	ENN70294
RPW1_contig_4405	structural maintenance of chromosomes protein 2-like	ERL92400
RPW1_contig_4407	cytochrome b561 domain-containing protein 2-like	ERL89791
RPW1_contig_4412	regulator of microtubule dynamics protein 2-like	ENN71833
RPW1_contig_4418	microfibrillar-associated protein 1	ENN73812
RPW1_contig_4425	probable ribosome biogenesis protein rlp24-like	AEE63549
RPW1_contig_4426	zinc finger protein	ENN79204
RPW1_contig_4428	cleavage and polyadenylation specificity factor subunit 4	AEE61934
RPW1_contig_4433	radial spoke head protein 3 homolog	ENN78431
RPW1_contig_4444	rho gtpase-activating protein 1-like	ERL87458
RPW1_contig_4447	t-complex protein 1 subunit theta	AEE62366
RPW1_contig_4450	dedicator of cytokinesis protein 3-like	ENN74941
RPW1_contig_4455	formin-binding protein 4	ENN81880
RPW1_contig_4456	transmembrane protein 145-like	ENN80840
RPW1_contig_4459	isoform a	ERL95083
RPW1_contig_4461	clathrin interactor 1-like	ENN79128
RPW1_contig_4464	sodium-dependent phosphate transport protein chloroplastic-like	AEE62193
RPW1_contig_4466	diacylglycerol kinase epsilon-like	ENN77748
RPW1_contig_4469	isoleucyl trna synthetase	ENN76881
RPW1_contig_4471	microtubule binding	ERL87679
RPW1_contig_4474	o-sialoglycoprotein endopeptidase	ENN81462
RPW1_contig_4481	death-associated protein 1-like	ERL93727
RPW1_contig_4485	hypothetical protein D910_11736	ERL94459
RPW1_contig_4493	sumo-activating enzyme subunit 2	ENN71609
RPW1_contig_4494	cdc42 gtpase-activating protein	ENN71619
RPW1_contig_4496	oxt	ENN73634
RPW1_contig_4499	rab3 gtpase-activating protein non-catalytic subunit	ENN75474
RPW1_contig_4501	mod -hes00531	ENN76355
RPW1_contig_4512	oxysterol-binding protein 11-like	ENN75148
RPW1_contig_4515	nose resistant to fluoxetine protein 6-like	ENN75692
RPW1_contig_4518	chondroitin sulfate synthase 2-like	ENN71665
RPW1_contig_4521	zinc finger protein 474-like	ERL92947
RPW1_contig_4522	target of rapamycin complex subunit lst8-like	AEE62919
RPW1_contig_4524	fizzy-related protein homolog	XP_968256
RPW1_contig_4526	alkyldihydroxyacetonephosphate synthase-like	AEE62432
RPW1_contig_4542	mosc domain-containing protein mitochondrial-like	AEE62617
RPW1_contig_4543	cell division cycle protein 16 homolog	ERL86475
RPW1_contig_4550	isoform l	ERL88608
RPW1_contig_4552	hypothetical protein YQE_04001, partial	ENN79538
RPW1_contig_4553	13 kda hemolymph protein a	AGI05182
RPW1_contig_4554	13 kda hemolymph protein a	AGI05182
RPW1_contig_4555	dnaj homolog subfamily c member 1-like	ENN71789
RPW1_contig_4557	low quality protein: tuberin-like	ERL88460
RPW1_contig_4559	isoform a	ENN74137
RPW1_contig_4560	cdc2-related kinase	ENN70953
RPW1_contig_4561	vacuolar protein sorting 13d	ENN77018
RPW1_contig_4562	hypothetical protein D910_09047	ERL91720
RPW1_contig_4564	hydroxymethylglutaryl- mitochondrial-like	AEE62803
RPW1_contig_4578	protein hexim1-like	ENN78278
RPW1_contig_4583	wd repeat domain phosphoinositide-interacting protein 4	AEE61679
RPW1_contig_4591	b( +)-type amino acid transporter 1-like	ENN74488
RPW1_contig_4602	myotrophin-like isoform 2	ENN74008
RPW1_contig_4603	protein arginine n-methyltransferase 7	ENN76731
RPW1_contig_4604	swi snf-related matrix-associated actin-dependent regulator of chromatin subfamily d member 1-like	ENN75399
RPW1_contig_4610	tetratricopeptide repeat protein 21b	ENN75303
RPW1_contig_4618	oligopeptidase a-like	AEE63440
RPW1_contig_4619	wd repeat-containing protein 59	ERL91487
RPW1_contig_4621	probable atp-dependent rna helicase ddx49-like	AEE62495
RPW1_contig_4625	ubiquitin-conjugating enzyme m	AEE61735
RPW1_contig_4631	ubiquitin-protein ligase e3c-like	ENN81570
RPW1_contig_4632	ubiquitin fusion degradation protein 1 homolog	AEE62554
RPW1_contig_4633	non-structural maintenance of chromosomes element 4 homolog a-like	AEE62248
RPW1_contig_4635	liprin-beta-2-like isoform x1	ERL92871
RPW1_contig_4636	nipped-b-like protein	ERL94283
RPW1_contig_4638	set and mynd domain-containing protein 5	ERL93128
RPW1_contig_4659	rna polymerase ii second largest subunit	ERL83917
RPW1_contig_4666	sorting nexin-25-like	ERL93827
RPW1_contig_4668	mediator of rna polymerase ii transcription subunit 12	ENN75908
RPW1_contig_4671	abnormal long morphology	ENN78529
RPW1_contig_4682	cg14253 cg14253-pb	ENN79483
RPW1_contig_4688	1-associated eps domain-containing	ENN70510
RPW1_contig_4693	sedoheptulokinase	ERL88441
RPW1_contig_4697	histone -like	AEE61581
RPW1_contig_4699	otu domain-containing protein 6b	AEE62305
RPW1_contig_4704	retinoblastoma-like protein 1-like isoform 2	ENN73092
RPW1_contig_4707	zgc:136346 protein	ENN83560
RPW1_contig_4709	eukaryotic translation initiation factor 4 gamma 2-like	ENN78791
RPW1_contig_4710	pre-mrna-splicing factor cwc22 homolog	ENN81549
RPW1_contig_4711	leucine-rich transmembrane protein	ERL94239
RPW1_contig_4718	peptidyl-prolyl cis-trans isomerase-like 2-like	ENN81647
RPW1_contig_4728	synapse-associated protein of 47 kda-like	ENN76884
RPW1_contig_4729	tnf receptor-associated factor 6-like	ENN73928
RPW1_contig_4731	protein unc-13 homolog d-like	ERL94035
RPW1_contig_4735	zinc finger protein	ERL92897
RPW1_contig_4741	dna-directed rna polymerases i and iii subunit rpac1-like	AEE62714
RPW1_contig_4743	hypothetical protein YQE_08310, partial	ENN75130
RPW1_contig_4745	protein canopy homolog 3-like	AEE61994
RPW1_contig_4752	phosphatase methylesterase 1	AEE61830
RPW1_contig_4754	5 -amp-activated protein kinase catalytic subunit alpha-2-like	AEE63230
RPW1_contig_4757	cyclin-dependent kinase-like 1-like	ENN77679
RPW1_contig_4760	peroxisomal membrane protein pex14-like	ERL84924
RPW1_contig_4766	glucosyl glucuronosyl transferases	AEE61987
RPW1_contig_4769	organic cation transporter	ENN72140
RPW1_contig_4771	isoform c	ENN71685
RPW1_contig_4774	neutral and basic amino acid transport protein rbat-like	XP_001811274
RPW1_contig_4776	hemolymph proteinase 5	ENN83614
RPW1_contig_4777	hemolymph proteinase 5	ENN83614
RPW1_contig_4784	hypothetical protein D910_10151	ERL92844
RPW1_contig_4788	probable atp-dependent rna helicase dbp73d-like	ENN70712
RPW1_contig_4789	huntingtin-interacting protein 1	ENN75600
RPW1_contig_4794	adenylyltransferase and sulfurtransferase mocs3-like	AEE61863
RPW1_contig_4796	exocyst complex component 6b-like isoform 1	ERL86492
RPW1_contig_4799	pebble cg8114-pb	ERL85420
RPW1_contig_4801	hbs1-like protein isoform x1	ENN79831
RPW1_contig_4807	estradiol 17-beta-dehydrogenase 2-like	AEE63257
RPW1_contig_4811	isocitrate dehydrogenase	ENN70365
RPW1_contig_4821	adam 17-like protease-like	ENN76784
RPW1_contig_4836	dynactin subunit 1-like	ENN75835
RPW1_contig_4840	solute carrier family member 38	AEE63567
RPW1_contig_4845	nucleoredoxin-like	ENN71764
RPW1_contig_4846	hypothetical protein TcasGA2_TC010806	EFA11271
RPW1_contig_4847	beta- -galactosyltransferase 1-like	AEE61387
RPW1_contig_4854	tbc1 domain family member 16-like	ENN76473
RPW1_contig_4857	isoform a	ENN75800
RPW1_contig_4865	counting factor associated protein d-like	AEE62531
RPW1_contig_4875	smad nuclear-interacting protein 1	ENN73800
RPW1_contig_4879	conserved insect protein	AEE61651
RPW1_contig_4881	sphingomyelin synthase-related 1-like	ENN79574
RPW1_contig_4885	heterogeneous nuclear ribonucleoprotein u-like protein 1	ERL90532
RPW1_contig_4886	ectonucleotide pyrophosphatase phosphodiesterase	ENN73120
RPW1_contig_4888	protein prrc1-like	ENN71810
RPW1_contig_4890	isoform a	AEE62736
RPW1_contig_4896	shc transforming protein	ENN81104
RPW1_contig_4901	pwwp domain-containing protein 2b	ENN72660
RPW1_contig_4903	protein charybde-like	ENN70515
RPW1_contig_4905	peroxisomal membrane protein pex16	ENN79998
RPW1_contig_4907	cg14701 cg14701-pa	ENN70250
RPW1_contig_4913	abl interactor 2	ENN75739
RPW1_contig_4922	polyribonucleotide nucleotidyltransferase mitochondrial-like	ENN74666
RPW1_contig_4929	cdc42 small effector protein homolog	ENN78520
RPW1_contig_4931	methylthioribose-1-phosphate isomerase-like	AEE61699
RPW1_contig_4941	glucosamine-6-phosphate isomerase	ERL90198
RPW1_contig_4942	nadh dehydrogenase	ENN75517
RPW1_contig_4952	alpha-tocopherol transfer	AEE63007
RPW1_contig_4954	ntf2-related export	ENN80942
RPW1_contig_4964	zinc finger hit domain-containing protein 1-like	AEE62117
RPW1_contig_4968	cg18542 cg18542-pa	ENN83450
RPW1_contig_4974	2-aminoethanethiol dioxygenase-like	ENN72672
RPW1_contig_4975	signal recognition particle 68 kda protein	ENN74858
RPW1_contig_4977	sideroflexin-1-like isoform x1	AEE61532
RPW1_contig_4979	pdz domain-containing protein 8-like	ERL86874
RPW1_contig_4986	low quality protein: spatacsin	ENN70707
RPW1_contig_4999	transient receptor potential isoform i	ERL84735
RPW1_contig_5001	probable e3 ubiquitin-protein ligase herc1-like isoform x1	ENN74897
RPW1_contig_5002	importin alpha	ENN73005
RPW1_contig_5012	elongation of very long chain fatty acids protein aael008004-like	AEE63044
RPW1_contig_5016	origin recognition complex subunit 6	ERL90026
RPW1_contig_5029	tubulin-specific chaperone e	ENN77099
RPW1_contig_5030	serine threonine-protein kinase haspin homolog	ERL95194
RPW1_contig_5036	suppressor of profilin 2	AEE63599
RPW1_contig_5040	lipase 1-like	AEE62250
RPW1_contig_5044	cystinosin homolog	AEE63518
RPW1_contig_5045	unc93-like protein mfsd11-like	ENN73610
RPW1_contig_5051	cytidine deaminase-like	ENN76929
RPW1_contig_5057	trifunctional purine biosynthetic protein adenosine-3	ENN76577
RPW1_contig_5058	set and mynd domain-containing protein 3-like	ERL87192
RPW1_contig_5061	elongation factor 1-gamma	ERL89358
RPW1_contig_5062	serine-threonine kinase receptor-associated protein	ENN71163
RPW1_contig_5064	tumor susceptibility gene 101	AEE62306
RPW1_contig_5074	e3 ubiquitin-protein ligase nrdp1-like	ENN77095
RPW1_contig_5078	gametogenetin-binding protein 2-like	ERL83669
RPW1_contig_5086	graves disease carrier protein homolog	AEE61519
RPW1_contig_5088	abc transporter g family member 20-like	ERL86276
RPW1_contig_5097	tryptophan--trna mitochondrial-like	AEE63091
RPW1_contig_5099	hypothetical protein YQE_10992, partial	ENN72357
RPW1_contig_5103	upf0586 protein c9orf41 homolog	ENN72013
RPW1_contig_5107	phosphatidylinositide phosphatase sac1-like	ENN71993
RPW1_contig_5110	mediator of rna polymerase ii transcription subunit 30-like	ENN71454
RPW1_contig_5112	ganglioside-induced differentiation-associated protein 1	ENN79840
RPW1_contig_5121	protein kiaa1219	ERL93775
RPW1_contig_5122	porphobilinogen deaminase-like	ERL84606
RPW1_contig_5124	bifunctional coenzyme a synthase-like	AEE62430
RPW1_contig_5125	hypothetical protein YQE_04927, partial	ENN78623
RPW1_contig_5129	tyrosyl-trna synthetase	ENN77376
RPW1_contig_5143	rna-binding protein 5	ENN74082
RPW1_contig_5147	malate dehydrogenase	ENN78113
RPW1_contig_5149	homeodomain transcription factor 2	ENN78978
RPW1_contig_5151	tubulin epsilon chain	ENN72663
RPW1_contig_5166	cg3209 cg3209-pa	AEE62543
RPW1_contig_5175	atp-dependent zinc metalloprotease yme1 homolog	AEE63005
RPW1_contig_5183	syntaxin-16-like isoform x4	AEE63587
RPW1_contig_5184	hypothetical protein D910_08480	ERL91140
RPW1_contig_5188	isoform b	AEE61417
RPW1_contig_5189	gbx homeobox protein	ENN78226
RPW1_contig_5192	ceramide synthase 6-like	XP_968073
RPW1_contig_5194	zinc finger ccch domain-containing protein 18	ERL87837
RPW1_contig_5203	hairy enhancer-of-split related with yrpw motif protein 2	ENN73314
RPW1_contig_5204	e3 ubiquitin-protein ligase rnf13-like	ENN78680
RPW1_contig_5210	isoform b	ERL83804
RPW1_contig_5212	dynamin associated protein isoform c	ERL88191
RPW1_contig_5214	conserved oligomeric golgi complex subunit 4-like	ERL93469
RPW1_contig_5226	ctd nuclear envelope phosphatase 1 homolog	ERL84923
RPW1_contig_5228	clusterin-associated protein 1-like	AEE61526
RPW1_contig_5231	actin-like protein 87c-like	ENN76426
RPW1_contig_5236	nucleolar protein 6	ENN72789
RPW1_contig_5251	isoform b	ENN74295
RPW1_contig_5252	soluble calcium-activated nucleotidase 1-like	ERL90655
RPW1_contig_5255	c-myc promoter-binding	ENN83125
RPW1_contig_5258	e3 ubiquitin-protein ligase ring2	ENN77772
RPW1_contig_5260	coronin-1b-like isoform x1	XP_966734
RPW1_contig_5272	zinc finger protein 598-like	ENN75942
RPW1_contig_5275	thymidylate synthase	ERL91218
RPW1_contig_5276	isoform e	ENN72368
RPW1_contig_5278	sid1 transmembrane family member 1-like	ERL87797
RPW1_contig_5282	mof protein	ENN78994
RPW1_contig_5289	mitogen-activated protein kinase kinase kinase 4-like	ENN72954
RPW1_contig_5294	nucleoporin nup37-like	ENN79592
RPW1_contig_5295	condensin-2 complex subunit h2	ERL94036
RPW1_contig_5298	rna-binding protein luc7-like 2-like	ENN70512
RPW1_contig_5301	ubiquitin-conjugating enzyme e2-22 kda-like	ENN73582
RPW1_contig_5312	protein misato-like	AEE62350
RPW1_contig_5313	glypican-6 isoform x2	ERL95374
RPW1_contig_5319	leucine-rich repeat-containing protein 59	AEE63360
RPW1_contig_5338	elongation of very long chain fatty acids protein aael008004-like	AEE62112
RPW1_contig_5340	lipase 3-like	AEE62250
RPW1_contig_5341	protein phosphatase ptc7 homolog	XP_970929
RPW1_contig_5343	uncharacterized mfs-type transporter c19orf28 homolog	ENN73125
RPW1_contig_5349	rho gtpase-activating protein 18	ENN81132
RPW1_contig_5353	gtp-binding protein rheb homolog	ENN77027
RPW1_contig_5356	ubiquitin-like modifier-activating enzyme 5-like	AEE61780
RPW1_contig_5365	dead-box helicase dbp80	AEE62594
RPW1_contig_5370	beta 1-like 2	AEE63211
RPW1_contig_5373	fumarate mitochondrial-like	AEE62611
RPW1_contig_5377	glycosyltransferase-like protein large1	ERL91244
RPW1_contig_5378	par-6 gamma	ENN71383
RPW1_contig_5393	atp synthase mitochondrial f1 complex assembly factor 2	ENN76329
RPW1_contig_5399	proteasome beta-subunit	AEE63069
RPW1_contig_5409	cytosolic carboxypeptidase-like protein 5	ENN81868
RPW1_contig_5415	isoform b	ENN76162
RPW1_contig_5421	major facilitator superfamily domain-containing protein 6-like	ERL86101
RPW1_contig_5422	isoform a	ERL86220
RPW1_contig_5426	odorant receptor 10	ENN83293
RPW1_contig_5428	hsp70-binding protein 1-like	AEE62602
RPW1_contig_5434	pre-b-cell leukemia transcription factor 1-like isoform x2	ENN81938
RPW1_contig_5445	mitochondrial thioredoxin 2	AEE62415
RPW1_contig_5446	tripeptidyl-peptidase 2	ENN74091
RPW1_contig_5447	transmembrane protein 62-like	ERL88144
RPW1_contig_5459	probable dynactin subunit 2-like	AEE62870
RPW1_contig_5461	#NAME?	AEE63110
RPW1_contig_5469	fha domain-containing protein	ENN77628
RPW1_contig_5473	zinc transporter	AEE63436
RPW1_contig_5475	zinc finger mynd domain-containing protein 11-like	ENN76302
RPW1_contig_5477	-like protein subfamily c member 7	ENN78715
RPW1_contig_5478	hypothetical protein YQE_07234, partial	ENN76269
RPW1_contig_5480	yap65-like protein	ENN76772
RPW1_contig_5495	atp synthase delta mitochondrial	AEE62442
RPW1_contig_5496	hypothetical protein YQE_07234, partial	ENN76269
RPW1_contig_5498	f-box only protein 22-like	ENN70949
RPW1_contig_5503	e3 ubiquitin-protein ligase hectd1-like	ERL91993
RPW1_contig_5514	ets domain-containing protein	ENN78153
RPW1_contig_5515	voltage-dependent l-type calcium channel subunit beta-2-like	ENN81534
RPW1_contig_5519	odorant receptor 10	ENN83293
RPW1_contig_5520	hypothetical protein OXYTRI_13058	EJY66653
RPW1_contig_5521	uv radiation resistance-associated gene protein	ERL94353
RPW1_contig_5522	cg7484	ENN79818
RPW1_contig_5538	upf0420 protein c16orf58 homolog	ERL92532
RPW1_contig_5543	glycerol kinase 3-like	AEE62871
RPW1_contig_5545	mesoderm induction early response protein 1	ENN74347
RPW1_contig_5547	probable phosphorylase b kinase regulatory subunit beta-like	ENN79955
RPW1_contig_5554	bromodomain-containing protein 7	ERL93522
RPW1_contig_5555	ubiquitin-conjugating enzyme e2-17 kda-like	XP_971130
RPW1_contig_5556	alpha-aspartyl dipeptidase	ENN79539
RPW1_contig_5559	alkylated dna repair protein alkb homolog 1-like	ERL95582
RPW1_contig_5565	fact complex subunit spt16-like	ENN77450
RPW1_contig_5571	glutaredoxin (agap011107-pa)	ENN71079
RPW1_contig_5574	hypothetical protein YQE_03578, partial	ENN79984
RPW1_contig_5576	mannosyl-oligosaccharide glucosidase	ENN72177
RPW1_contig_5577	sorting nexin-8	AEE62338
RPW1_contig_5580	zinc finger	ERL87603
RPW1_contig_5593	jun activation domain binding protein	AEE62710
RPW1_contig_5597	serine threonine-protein kinase endoribonuclease ire1-like	ERL84717
RPW1_contig_5600	helicase domino	ERL92757
RPW1_contig_5610	protein mef2bnb homolog	ENN74152
RPW1_contig_5612	mrna cap guanine-n7 methyltransferase-like	ENN71965
RPW1_contig_5613	e3 ubiquitin-protein ligase march2	ENN71778
RPW1_contig_5616	nuclear pore complex protein nup160 homolog	ERL89252
RPW1_contig_5617	transcription initiation factor iib-like	AEE63627
RPW1_contig_5621	upf0160 protein mitochondrial-like	ENN70810
RPW1_contig_5628	translin	ENN77678
RPW1_contig_5629	pleckstrin-like proteiny domain-containing family m member 2	ERL91537
RPW1_contig_5638	14 kda phosphohistidine phosphatase	XP_973931
RPW1_contig_5645	protein ect2-like	ENN73040
RPW1_contig_5655	sorbin and sh3 domain-containing protein 1	ENN72584
RPW1_contig_5658	serine threonine-protein kinase prp4 homolog isoform x1	ENN77103
RPW1_contig_5660	xk-related protein 6-like	AEE63441
RPW1_contig_5671	pre-mrna-splicing factor 38b-like	ENN75786
RPW1_contig_5674	thioredoxin-dependent peroxide mitochondrial-like	ERL92760
RPW1_contig_5677	1-acyl-sn-glycerol-3-phosphate acyltransferase gamma-like	ENN81517
RPW1_contig_5679	malic enzyme	ERL94598
RPW1_contig_5682	star-related lipid transfer protein mitochondrial-like	ENN79318
RPW1_contig_5684	monocarboxylate transporter 14	ENN76911
RPW1_contig_5686	protein o-mannosyltransferase 1-like	ERL87963
RPW1_contig_5689	protein dok-7	ERL91459
RPW1_contig_5697	male-specific lethal 3 homolog	ERL91538
RPW1_contig_5699	cleavage and polyadenylation specificity factor subunit 5-like	ENN73177
RPW1_contig_5701	cg7840-pa	ERL86569
RPW1_contig_5712	n-acetylserotonin o-methyltransferase-like	AEE63246
RPW1_contig_5713	protein asteroid-like	XP_975212
RPW1_contig_5714	abc transporter	ERL83804
RPW1_contig_5721	jmjc domain-containing histone demethylation protein 1-like	ENN81476
RPW1_contig_5723	serine threonine-protein kinase 11	ENN75846
RPW1_contig_5724	trna (cytosine -c )-methyltransferase-like	ENN75969
RPW1_contig_5731	sin3 histone deacetylase corepressor complex component sds3-like	ENN81468
RPW1_contig_5732	exportin-1	ENN78028
RPW1_contig_5734	sodium bile acid cotransporter 7	AEE62447
RPW1_contig_5741	transmembrane protein 131-like	ERL94435
RPW1_contig_5743	5 -3 exoribonuclease 2 homolog	ERL89121
RPW1_contig_5749	interferon-inducible double stranded rna-dependent protein kinase activator a-like	ENN77206
RPW1_contig_5755	oxidoreductase glyr1 homolog	ENN71908
RPW1_contig_5757	lysosomal alpha-glucosidase-like	ENN77102
RPW1_contig_5759	glucose dehydrogenase	AEE63426
RPW1_contig_5765	guanine nucleotide-binding protein subunit gamma-e-like	ENN76519
RPW1_contig_5769	synapse-associated protein of 47 kda-like	ENN76884
RPW1_contig_5771	39s ribosomal protein mitochondrial-like	ENN78717
RPW1_contig_5773	fyve finger-containing phosphoinositide	ENN75641
RPW1_contig_5775	asparagine synthetase domain-containing protein 1-like	AEE61385
RPW1_contig_5778	abhydrolase domain-containing protein fam108c1-like	ENN76850
RPW1_contig_5780	isoform a	ENN75428
RPW1_contig_5786	methionine-trna synthetase	ENN74688
RPW1_contig_5790	swr1-complex protein 4	ENN78455
RPW1_contig_5791	puff-specific protein bx42	ENN75805
RPW1_contig_5797	kinesin-like protein kif3a-like	ENN74276
RPW1_contig_5799	ribonuclease mitochondrial	ENN71221
RPW1_contig_5809	unknown	AEE62327
RPW1_contig_5813	multidrug resistance-associated protein 1-like	ENN80486
RPW1_contig_5817	upf0326 protein fam152b	ENN71084
RPW1_contig_5819	ubiquitin-like protein 7-like	ENN80851
RPW1_contig_5821	glucose dehydrogenase	AEE63426
RPW1_contig_5825	mterf domain-containing protein mitochondrial-like	AEE63103
RPW1_contig_5826	thioredoxin domain-containing protein 9	ENN71280
RPW1_contig_5827	ankyrin repeat-containing	ENN74189
RPW1_contig_5840	saga-associated factor 29 homolog	XP_975444
RPW1_contig_5842	inward rectifier potassium channel 2-like	ERL84701
RPW1_contig_5843	muscle-specific protein isoform g	ENN73302
RPW1_contig_5844	probable multidrug resistance-associated protein lethal 03659-like	EFA03011
RPW1_contig_5845	ribonucleoside diphosphate reductase small subunit	ERL90749
RPW1_contig_5850	hypothetical protein YQE_05728, partial	ENN77756
RPW1_contig_5851	ocia domain-containing protein 1-like	ENN81843
RPW1_contig_5853	39s ribosomal protein mitochondrial	ERL94514
RPW1_contig_5854	protein sgt1 homolog ecdysoneless-like	ENN72248
RPW1_contig_5864	ras-like protein 2-like	ENN81239
RPW1_contig_5865	nadh-ubiquinone oxidoreductase ashi subunit	AEE63504
RPW1_contig_5870	cre-let-805 protein	EFA06460
RPW1_contig_5871	tetraspanin isoform a	AEE63642
RPW1_contig_5873	leucine-rich repeat-containing protein 58-like	AEE61447
RPW1_contig_5874	hypothetical protein YQE_10246, partial	ENN73105
RPW1_contig_5876	lysosomal acid phosphatase	AEE61973
RPW1_contig_5877	nadh dehydrogenase	AEE61949
RPW1_contig_5884	rho guanine nucleotide exchange factor 12	ENN79924
RPW1_contig_5892	protein stoned-b	ERL89321
RPW1_contig_5896	cg12213 cg12213-pb	ENN77426
RPW1_contig_5903	cytochrome p450 6bq8	AFI45026
RPW1_contig_5909	u6 snrna-associated sm-like protein	AEE62572
RPW1_contig_5914	serine threonine protein kinase	ENN78228
RPW1_contig_5917	lipoma hmgic fusion partner-like 4 protein	AEE63425
RPW1_contig_5931	knockout cg10573-pa	ERL86220
RPW1_contig_5935	ras-like gtp-binding protein	AEE62836
RPW1_contig_5937	sorting nexin-14 isoform x1	ENN76036
RPW1_contig_5947	lactosylceramide 4-alpha-galactosyltransferase	AEE61914
RPW1_contig_5954	splicing factor 3b subunit 5	ENN73356
RPW1_contig_5959	cg7627 cg7627-pa	ENN75234
RPW1_contig_5962	isoform b	ENN70703
RPW1_contig_5976	adp-ribose mitochondrial-like	ENN71170
RPW1_contig_5984	wd repeat-containing protein mio-b-like	ENN79182
RPW1_contig_5985	trna-dihydrouridine synthase	ENN80149
RPW1_contig_5988	receptor for activated c	ENN80651
RPW1_contig_5990	vesicle transport protein sft2a-like	ENN77852
RPW1_contig_5995	proteasome inhibitor pi31 subunit-like	ENN71889
RPW1_contig_6001	cytochrome p450 9e2-like	AFI45010
RPW1_contig_6005	transmembrane protein 185b-like	ENN77582
RPW1_contig_6009	choline ethanolaminephosphotransferase 1-like isoform 1	AEE62957
RPW1_contig_6012	wd repeat-containing protein 26-like	ENN78640
RPW1_contig_6014	dna-directed rna polymerases and iii subunit rpabc1-like	AEE61807
RPW1_contig_6024	group xv phospholipase a2-like	ERL85318
RPW1_contig_6025	u5 small nuclear ribonucleoprotein 40 kda	AEE63449
RPW1_contig_6027	ring finger protein 11	AEE62376
RPW1_contig_6032	tata-box-binding protein	AEE62372
RPW1_contig_6036	phosphatidylinositol 3-kinase regulatory subunit alpha	ERL86113
RPW1_contig_6037	lysosomal thioesterase ppt2 homolog	AEE61897
RPW1_contig_6042	glutamate synthase	ENN71930
RPW1_contig_6043	cysteine protease atg4b-like	AEE63118
RPW1_contig_6044	gtp binding protein	ERL94207
RPW1_contig_6048	ubiquitin-conjugating enzyme e2 s-like	AEE62862
RPW1_contig_6050	swi snf complex subunit smarcc2	ENN74197
RPW1_contig_6051	ubx domain-containing protein 8	ERL87412
RPW1_contig_6057	probable beta-hexosaminidase fdl-like	AEE62494
RPW1_contig_6058	bardet-biedl syndrome 7 protein	ENN72415
RPW1_contig_6059	nogo-b receptor-like	ENN78619
RPW1_contig_6061	biogenesis of lysosome-related organelles complex 1 subunit 3-like isoform x1	XP_001809744
RPW1_contig_6064	protein mak16 homolog a-like	ENN78609
RPW1_contig_6065	hypothetical protein D910_04571, partial	ERL87171
RPW1_contig_6066	microprocessor complex subunit dgcr8-like	ENN72843
RPW1_contig_6068	low quality protein: tetraspanin-9	AEE63642
RPW1_contig_6070	cullin-1 isoform 1	ERL90945
RPW1_contig_6072	glyoxylate reductase hydroxypyruvate reductase	ENN77743
RPW1_contig_6074	leucine-rich repeat-containing protein 68	ENN74277
RPW1_contig_6077	cg30389 cg30389-pc	ENN77912
RPW1_contig_6081	host cell factor 1-like	ENN76877
RPW1_contig_6086	transient receptor potential cation channel trpm-like	ERL88775
RPW1_contig_6092	transmembrane bax inhibitor motif-containing protein 4	AEE61525
RPW1_contig_6093	mgc88883 protein	AEE61525
RPW1_contig_6095	f-box only protein 9	ERL94039
RPW1_contig_6104	gdp-mannose dehydratase	ENN79864
RPW1_contig_6105	e3 ubiquitin-protein ligase rfwd2	ENN72402
RPW1_contig_6106	uhrf1-binding protein 1-like	ENN73667
RPW1_contig_6117	cleavage stimulation factor subunit 1-like	AEE62320
RPW1_contig_6118	homeotic protein female sterile	ENN75315
RPW1_contig_6121	cytochrome p450 cyp9z18	AFI45047
RPW1_contig_6122	sorting nexin-13-like	ENN73014
RPW1_contig_6123	helicase ski2w-like	ENN71496
RPW1_contig_6126	cat eye syndrome critical region protein 2	ERL90689
RPW1_contig_6127	oxysterol-binding protein 1a	ERL94716
RPW1_contig_6129	mfs transporter	ERL86453
RPW1_contig_6131	proton-coupled folate transporter-like	ERL95208
RPW1_contig_6147	aldo-keto reductase	AEE63530
RPW1_contig_6157	wd repeat domain phosphoinositide-interacting protein 3-like	ENN77822
RPW1_contig_6162	cell division cycle 5-like	ENN73481
RPW1_contig_6163	aquaporin z	ENN74890
RPW1_contig_6165	der1-like domain family member 1	ENN70655
RPW1_contig_6167	serine protease gd precursor (protein gastrulation defective)	XP_973195
RPW1_contig_6172	zinc finger protein 112-like protein	ENN75658
RPW1_contig_6175	protein smg5	ENN76118
RPW1_contig_6179	cg1213 cg1213-pa	ERL95402
RPW1_contig_6189	fad synthase	ENN75578
RPW1_contig_6191	hypothetical protein YQE_09779, partial	ENN73528
RPW1_contig_6192	rna exonuclease nef-sp-like	ERL93858
RPW1_contig_6193	alpha-tocopherol transfer	ERL87850
RPW1_contig_6198	coatomer subunit delta-like	AEE62621
RPW1_contig_6205	hypothetical protein YQE_03531, partial	ENN80055
RPW1_contig_6207	ras-gef domain-containing family member 1b-like	ENN75532
RPW1_contig_6218	hypothetical protein YQE_05865, partial	ENN77569
RPW1_contig_6219	cytoplasmic trna 2-thiolation protein 1-like	ENN75425
RPW1_contig_6224	activin receptor type-2b-like	ERL93082
RPW1_contig_6230	10-formyltetrahydrofolate dehydrogenase	ENN71840
RPW1_contig_6234	septin-2-like	ERL91233
RPW1_contig_6235	gmp reductase 1	AEE61824
RPW1_contig_6238	pin2 trf1-interacting partial	ERL90269
RPW1_contig_6242	usher syndrome type-1g protein homolog	ENN70529
RPW1_contig_6243	reversed polarity	ENN78432
RPW1_contig_6254	actin-related protein 10-like	AEE62548
RPW1_contig_6256	tbc1 domain family member 20-like	ERL85319
RPW1_contig_6263	methyltransferase-like protein mitochondrial-like	ENN79731
RPW1_contig_6272	alpha beta hydrolase domain-containing protein 17c	ENN76850
RPW1_contig_6274	glycosylphosphatidylinositol anchor attachment 1	ENN79431
RPW1_contig_6276	protein hook homolog	ERL90695
RPW1_contig_6277	lipoyltransferase mitochondrial-like	ENN76761
RPW1_contig_6279	microtubule-associated protein futsch-like isoform x9	ENN78707
RPW1_contig_6281	protein argonaute-2-like	ERL91353
RPW1_contig_6288	e3 ubiquitin-protein ligase ubr7-like	ERL91988
RPW1_contig_6290	sh2 domain-containing protein 4a	ENN77711
RPW1_contig_6291	cg3652-pa	ERL91239
RPW1_contig_6295	tubulin polyglutamylase ttll4-like	ERL84768
RPW1_contig_6304	dnaj homolog subfamily c member 17	ENN78141
RPW1_contig_6312	transmembrane protein 47-like isoform 1	ENN79203
RPW1_contig_6315	isoform b	ENN77961
RPW1_contig_6316	centromere protein j-like	ENN77625
RPW1_contig_6320	thioredoxin domain-containing protein 11-like	ENN74883
RPW1_contig_6324	periodic tryptophan protein 2 homolog	ERL83457
RPW1_contig_6326	hypothetical protein YQE_04837, partial	ENN78665
RPW1_contig_6327	period protein	ENN78665
RPW1_contig_6341	g-protein coupled receptor moody-like	ERL94505
RPW1_contig_6342	charged multivesicular body protein 7-like	ERL93876
RPW1_contig_6350	methyltransferase-like protein 5-like	ERL91200
RPW1_contig_6352	40s ribosomal protein s3a	ERL85725
RPW1_contig_6359	zinc finger protein	ERL92830
RPW1_contig_6360	g protein pathway suppressor 1	ENN72798
RPW1_contig_6361	inhibitor lrp isoform b	ERL95796
RPW1_contig_6366	cytochrome p450 cyp9z18	AFI45047
RPW1_contig_6370	monocarboxylate transporter	ERL95320
RPW1_contig_6373	nedd8-conjugating enzyme ube2f	AEE61422
RPW1_contig_6388	probable small nuclear ribonucleoprotein g-like	AEE63540
RPW1_contig_6390	collagen and calcium-binding egf domain-containing protein 1	ERL87429
RPW1_contig_6400	dolichyldiphosphatase 1-like	ENN77273
RPW1_contig_6404	tubulin--tyrosine ligase-like protein 12-like	ENN79262
RPW1_contig_6405	lipase 3	AEE62250
RPW1_contig_6407	exosome complex exonuclease rrp44-like	ENN77493
RPW1_contig_6408	patj homolog	ERL94720
RPW1_contig_6410	isoform a	ENN76408
RPW1_contig_6426	mitochondrial ribosomal protein s23	AEE62967
RPW1_contig_6428	protein numb-like	ERL90192
RPW1_contig_6432	adenylate cyclase type 2-like	ENN82454
RPW1_contig_6434	bromo adjacent-like proteiny domain-containing 1 protein	ENN78495
RPW1_contig_6437	cg31272 cg31272-pa	AEE62326
RPW1_contig_6438	pyruvate dehydrogenase phosphatase regulatory mitochondrial-like	ENN70883
RPW1_contig_6439	kinase c-binding protein 1	ERL93599
RPW1_contig_6443	vacuolar protein sorting-associated protein 37b-like	ENN71468
RPW1_contig_6454	ribosomal rna methyltransferase 1-like	ENN77766
RPW1_contig_6466	cop9 signalosome complex subunit 2	ENN80294
RPW1_contig_6470	multidrug resistance-associated protein 4	ENN77419
RPW1_contig_6471	chromosome region maintenance protein 5 exportin	ERL84473
RPW1_contig_6475	heat shock protein 67b2	ENN71695
RPW1_contig_6476	sorting nexin-2-like	ENN74654
RPW1_contig_6482	poly(adp-ribose) glycohydrolase arh3	AEE63204
RPW1_contig_6484	protein dj-	ENN71563
RPW1_contig_6485	dna replication licensing factor mcm4	ENN80029
RPW1_contig_6487	endophilin b	ENN77275
RPW1_contig_6489	dimethyladenosine transferase mitochondrial	ERL88732
RPW1_contig_6493	histone-lysine n-methyltransferase pr-set7	ERL95024
RPW1_contig_6494	beta- -galactosyltransferase 5	ERL88154
RPW1_contig_6496	band -like protein 5-like	ENN75034
RPW1_contig_6498	protein cnppd1-like	ENN76978
RPW1_contig_6504	n-acetyltransferase 5	AEE61811
RPW1_contig_6511	ruvb-like 1-like	ERL91652
RPW1_contig_6512	histone acetyltransferase kat2a-like	ENN77417
RPW1_contig_6519	endoplasmic reticulum mannosyl-oligosaccharide -alpha-mannosidase-like	ENN73509
RPW1_contig_6524	protein lap4	ERL94023
RPW1_contig_6526	sugar transporter	ERL90847
RPW1_contig_6532	eukaryotic translation initiation factor 3 subunit m-like	AEE61892
RPW1_contig_6535	vesicle-associated membrane protein 7	ENN79501
RPW1_contig_6539	chromatin assembly factor 1 subunit b-like	ENN76398
RPW1_contig_6540	atpase family aaa domain-containing protein 1-a-like	ENN73205
RPW1_contig_6550	tim21-like mitochondrial-like	AEE62894
RPW1_contig_6553	protein fam8a1-like	ENN76843
RPW1_contig_6559	gamma glutamyl transpeptidase	ERL93407
RPW1_contig_6564	cog3_aedae ame: full=conserved oligomeric golgi complex subunit 3 short=cog complex subunit 3 ame: full=component of oligomeric golgi complex 3	ERL85505
RPW1_contig_6565	cg11876 cg11876-pb	ERL92771
RPW1_contig_6572	probable n-acetyltransferase san-like	AEE61864
RPW1_contig_6583	trafficking protein particle complex subunit 3-like	ENN75165
RPW1_contig_6589	phosphatidylinositol- -trisphosphate 3-phosphatase and dual-specificity protein phosphatase pten-like	ENN73206
RPW1_contig_6590	isoform b	ENN72936
RPW1_contig_6592	cysteinyl-trna synthetase	ENN77131
RPW1_contig_6599	glycerol-3-phosphate acyltransferase mitochondrial-like	ERL92764
RPW1_contig_6604	beta- -mannosyltransferase egh-like	ERL94498
RPW1_contig_6606	atp-dependent rna helicase ddx54-like	ERL86393
RPW1_contig_6607	ras-related gtp-binding protein d-like	ENN78378
RPW1_contig_6609	cactin cg1676-pa	ENN71807
RPW1_contig_6615	zinc finger protein 642-like isoform 1	ENN70828
RPW1_contig_6617	hermansky-pudlak syndrome 3 protein	ENN72561
RPW1_contig_6621	cyclic-nucleotide-gated cation channel	ENN72301
RPW1_contig_6636	elongation factor ts	ENN74820
RPW1_contig_6639	cyclin a	ERL93807
RPW1_contig_6646	rgs-gaip interacting protein gipc	AEE62216
RPW1_contig_6647	beta-sarcoglycan	ENN81218
RPW1_contig_6648	cg3683	ENN70686
RPW1_contig_6654	probable ufm1-specific protease 2-like	ERL93060
RPW1_contig_6659	downstream of receptor kinase	AEE62273
RPW1_contig_6664	formin cappuccino	ENN75324
RPW1_contig_6665	nad-dependent deacetylase sirtuin-7-like	ENN75646
RPW1_contig_6680	protein suppressor of white apricot-like	ENN71879
RPW1_contig_6683	protein maelstrom 1-like	ENN73697
RPW1_contig_6686	serine threonine-protein kinase gd17699-like	ENN72680
RPW1_contig_6689	phosphoglucomutase 2	ENN71361
RPW1_contig_6694	sugar transporter	ERL92551
RPW1_contig_6700	bone morphogenetic protein receptor type-1b-like	ENN77868
RPW1_contig_6701	pickel cg14779-pa	AEE62675
RPW1_contig_6702	pre-mrna-processing factor 17	ENN71276
RPW1_contig_6705	zinc finger	ERL90363
RPW1_contig_6707	anamorsin homolog	ENN79730
RPW1_contig_6710	dna-directed rna polymerase iii subunit rpc4-like	ENN74173
RPW1_contig_6716	protein prune homolog	ERL90687
RPW1_contig_6717	nuclear rna export factor 1-like	ENN77920
RPW1_contig_6723	myst histone	XP_970807
RPW1_contig_6727	vitamin k epoxide reductase complex subunit 1-like protein 1-like	AEE61992
RPW1_contig_6732	endocuticle structural glycoprotein bd-8-like	ENN78661
RPW1_contig_6744	btb poz domain-containing protein 10	ENN80943
RPW1_contig_6747	transcription factor dp-1	ENN81893
RPW1_contig_6748	vitellogenin receptor	ERL93639
RPW1_contig_6755	hypothetical protein YQE_03268, partial	ENN80274
RPW1_contig_6760	endoplasmic reticulum lectin 1-like	AEE62946
RPW1_contig_6762	nedd8-activating enzyme e1 catalytic subunit	ENN71721
RPW1_contig_6774	dna damage-binding protein 1	ENN77681
RPW1_contig_6778	solute carrier family 35 member	ERL91712
RPW1_contig_6780	vesicle transport through interaction with t-snares homolog 1a-like	ENN77867
RPW1_contig_6782	ankyrin repeat protein	ENN77286
RPW1_contig_6800	protein asteroid-like	XP_975212
RPW1_contig_6803	odorant receptor 23	AEE63155
RPW1_contig_6804	protein sec13 homolog	ENN78132
RPW1_contig_6807	serine protease	ENN73038
RPW1_contig_6808	5 -nucleotidase domain-containing protein 1-like	ENN80302
RPW1_contig_6813	homocysteine-responsive endoplasmic reticulum-resident ubiquitin-like domain member 2 protein	ENN74519
RPW1_contig_6817	probable pseudouridine-5 -monophosphatase-like isoform x1	AEE61714
RPW1_contig_6820	wd repeat-containing protein 60	ERL92180
RPW1_contig_6823	stromal antigen	ENN79576
RPW1_contig_6824	syntaxin-12 isoform 1	ENN78591
RPW1_contig_6835	transmembrane protein 38a	AEE62604
RPW1_contig_6837	ubiquitin-conjugating enzyme e2 l3-like	ENN71563
RPW1_contig_6845	pleiotrophin-like protein	AEE62648
RPW1_contig_6849	bride of sevenless	ENN75492
RPW1_contig_6856	odorant receptor 10	AEE63155
RPW1_contig_6860	estrogen-related receptor	ENN81341
RPW1_contig_6870	probable atp-dependent rna helicase ddx10-like	ERL87187
RPW1_contig_6871	set domain-containing protein 4-like isoform x1	ENN71551
RPW1_contig_6886	ariadne ubiquitin-conjugating enzyme e2 binding protein	ERL94821
RPW1_contig_6887	mitochondrial rna splicing protein	AEE63234
RPW1_contig_6888	zinc finger protein 226-like	ERL87911
RPW1_contig_6892	nucleolar protein 14 homolog	XP_974875
RPW1_contig_6898	facilitated trehalose transporter tret1-like	ERL87107
RPW1_contig_6899	zinc finger protein 271-like	ERL91116
RPW1_contig_6901	coiled-coil domain-containing protein 51	ENN74005
RPW1_contig_6904	adenosine 3 -phospho 5 -phosphosulfate transporter 1-like	ENN77631
RPW1_contig_6907	isoform b	ERL93798
RPW1_contig_6931	pre-mrna-processing factor 19	ENN74961
RPW1_contig_6933	polymerase delta-interacting protein 2	AEE61906
RPW1_contig_6934	major facilitator superfamily domain-containing protein 8-like	AEE62754
RPW1_contig_6949	uridine phosphorylase 1-like	ENN75323
RPW1_contig_6951	ankyrin repeat protein	ENN70331
RPW1_contig_6952	probable multidrug resistance-associated protein lethal 03659-like	ERL94421
RPW1_contig_6967	growth arrest and dna damage-inducible proteins-interacting protein 1-like	ENN73920
RPW1_contig_6971	acylamino-acid-releasing enzyme-like	AEE63650
RPW1_contig_6975	ubiquitin carboxyl-terminal hydrolase 20-like	ENN70675
RPW1_contig_6980	gtp-binding protein 128up-like	AEE62672
RPW1_contig_6981	ceramide glucosyltransferase	ENN74253
RPW1_contig_6982	tryptophanyl-trna cytoplasmic	AEE62274
RPW1_contig_6993	chaperone activity of bc1 complex- mitochondrial-like	ERL86581
RPW1_contig_6995	glycoprotein-n-acetylgalactosamine 3-beta-galactosyltransferase 1-like	ERL91015
RPW1_contig_6996	cytochrome p450 cyp9z18	AFI45047
RPW1_contig_7003	ubiquinone biosynthesis protein mitochondrial-like	AEE63519
RPW1_contig_7006	odorant receptor 23	ENN79791
RPW1_contig_7008	retrograde golgi transport protein rgp1 homolog	AEE63648
RPW1_contig_7013	hypothetical protein D910_10555	ERL93259
RPW1_contig_7014	cdp-diacylglycerol-glycerol-3-phosphate 3-phosphatidyltransferase	ENN73939
RPW1_contig_7016	suppressor of actin	ENN81950
RPW1_contig_7027	inhibitor of bruton tyrosine kinase isoform x1	ERL86522
RPW1_contig_7033	equilibrative nucleoside transporter 1	ERL93828
RPW1_contig_7035	f-box wd repeat-containing protein 4-like	ERL93077
RPW1_contig_7038	udp-glucose pyrophosphatase	ENN79735
RPW1_contig_7041	acyl- synthetase family member mitochondrial	ENN70246
RPW1_contig_7043	hypothetical protein D910_10555	ERL93259
RPW1_contig_7050	beta-catenin-like protein 1-like	ENN71043
RPW1_contig_7055	tetratricopeptide repeat protein 30a-like	ERL92610
RPW1_contig_7059	mago nashi	ENN74491
RPW1_contig_7071	ferric-chelate reductase 1 homolog	ENN73464
RPW1_contig_7076	ddb1- and cul4-associated factor 13-like	ERL93872
RPW1_contig_7078	glutathione s-transferase m2	ENN74663
RPW1_contig_7092	n-alpha-acetyltransferase auxiliary subunit-like	ENN79816
RPW1_contig_7093	probable rna helicase armi-like	ERL91465
RPW1_contig_7096	protein fam179b	ERL88006
RPW1_contig_7101	enolase-phosphatase e-1	ENN77759
RPW1_contig_7102	acetyl- cytosolic-like	ENN80303
RPW1_contig_7111	abhydrolase domain-containing protein 11-like	ERL94069
RPW1_contig_7113	probable nucleoporin nup54-like	ENN72150
RPW1_contig_7114	rwd domain-containing protein 2a	AEE63334
RPW1_contig_7119	mitogen-activated protein kinase kinase kinase 7-interacting protein 1	AEE61412
RPW1_contig_7131	actin-related protein 10-like	AEE62548
RPW1_contig_7132	actin-related protein 10-like	AEE62548
RPW1_contig_7135	leptin receptor overlapping transcript-like 1-like	AEE62997
RPW1_contig_7141	nuclear fragile x mental retardation-interacting protein 1-like	ENN77301
RPW1_contig_7142	tyrosine-protein phosphatase non-receptor type 61f-like	ENN81319
RPW1_contig_7143	psh	ENN71261
RPW1_contig_7146	#NAME?	AEE61681
RPW1_contig_7162	facilitated trehalose transporter tret1-like	AEE62556
RPW1_contig_7180	tyrosine-protein kinase dnt-like	ERL84559
RPW1_contig_7181	isoform n	ENN76530
RPW1_contig_7186	macrophage mhc class i receptor 2-like protein	ERL93791
RPW1_contig_7187	interleukin enhancer-binding factor 2 homolog	AEE61960
RPW1_contig_7192	odorant receptor 2	AEE63155
RPW1_contig_7197	mitochondrial nadh-ubiquinone oxidoreductase 9 kda subunit-like protein	ENN72838
RPW1_contig_7202	tetratricopeptide repeat protein 35-b-like	AEE63087
RPW1_contig_7204	bloated tubules	ENN73547
RPW1_contig_7215	transcriptional adaptor 2	ERL88917
RPW1_contig_7216	apoptosis-inducing factor mitochondrial-like	ERL88607
RPW1_contig_7223	prostaglandin e synthase 2	ENN73643
RPW1_contig_7230	vacuolar-sorting protein snf8	AEE62930
RPW1_contig_7239	hypothetical protein OXYTRI_13058	EJY66653
RPW1_contig_7248	aael004803- partial	AEE62692
RPW1_contig_7258	trna-dihydrouridine synthase	ERL91517
RPW1_contig_7262	src substrate cortactin-like	ENN75707
RPW1_contig_7266	dna replication licensing factor mcm2-like	ENN76347
RPW1_contig_7268	nudc domain-containing protein 1	ENN73113
RPW1_contig_7269	nudc domain-containing protein 1	ENN73113
RPW1_contig_7272	cyclic amp-dependent transcription factor atf-6 alpha	ENN78620
RPW1_contig_7275	dnaj homolog subfamily c member 11-like	ENN72879
RPW1_contig_7276	cwf19-like protein 2 homolog	ENN71028
RPW1_contig_7280	glutamate--cysteine ligase regulatory subunit-like	AEE63167
RPW1_contig_7284	differentially expressed in fdcp 8 homolog	ERL93005
RPW1_contig_7285	translation initiation factor-3	ERL85114
RPW1_contig_7299	atm atr-substrate chk2-interacting zn2+-finger protein	XP_970090
RPW1_contig_7301	probable nadh dehydrogenase	AEE62917
RPW1_contig_7310	hypothetical conserved protein	ENN79158
RPW1_contig_7312	traf3-interacting protein 1	ERL87602
RPW1_contig_7313	aarf domain containing kinase 5	ERL95171
RPW1_contig_7314	hypothetical protein YQE_06579, partial	ENN76932
RPW1_contig_7316	ubiquinone biosynthesis protein	AEE62561
RPW1_contig_7322	udp-sugar transporter ust74c-like	ENN73591
RPW1_contig_7323	isoform b	ERL85944
RPW1_contig_7335	isoform l	ENN77931
RPW1_contig_7358	mitotic checkpoint protein bub3	AEE62023
RPW1_contig_7363	wd-repeat protein	AEE61574
RPW1_contig_7366	apoptosis stimulating of p53	ERL93375
RPW1_contig_7375	probable exonuclease mut-7 homolog	ENN73121
RPW1_contig_7376	39s ribosomal protein mitochondrial-like	AEE63120
RPW1_contig_7378	hypothetical protein D910_00073	ERL95650
RPW1_contig_7381	protein wnt-6-like	AEE61489
RPW1_contig_7382	cg31028 cg31028-pb	ERL91774
RPW1_contig_7386	isocitrate dehydrogenase	ERL93482
RPW1_contig_7389	transmembrane protein 129-like	ENN78050
RPW1_contig_7392	homeobox protein cut	ENN77669
RPW1_contig_7409	mesoderm induction early response protein 1	ERL93083
RPW1_contig_7412	unknown	AEE61404
RPW1_contig_7413	mitochondrial import receptor subunit tom40 homolog 1-like	AEE61986
RPW1_contig_7421	tata box-binding protein 1-like	ENN76215
RPW1_contig_7426	wd repeat-containing protein 75-like	ERL83484
RPW1_contig_7427	thioredoxin family trp26	AEE63625
RPW1_contig_7438	cral trio domain-containing protein	ENN74343
RPW1_contig_7439	symplekin	ENN77249
RPW1_contig_7440	tether containing ubx domain for glut4	ENN76056
RPW1_contig_7443	cyclin h	ENN72736
RPW1_contig_7445	inter-alpha-trypsin inhibitor heavy chain h4 precursor (iti heavy chain h4) (inter-alpha-inhibitor heavy chain 4) (inter-alpha-trypsin inhibitor family heavy chain-related protein) (plasma kallikrein sensitive glycoprotein 120) (p	ERL91287
RPW1_contig_7448	biotin--protein ligase-like	ENN74001
RPW1_contig_7456	leucine-rich repeat-containing protein 20-like isoform 2	ENN72185
RPW1_contig_7458	endoplasmic reticulum metallopeptidase 1-like	ERL92929
RPW1_contig_7481	zinc finger protein 271-like	ERL93167
RPW1_contig_7502	glycolipid transfer protein domain-containing protein 1-like	ENN76291
RPW1_contig_7515	nice-3 family member	AEE61584
RPW1_contig_7522	hypothetical protein D910_09127	ERL91802
RPW1_contig_7524	sumo ligase	ENN77380
RPW1_contig_7526	receptor-type tyrosine-protein phosphatase r	ERL90243
RPW1_contig_7527	orphan gpcr cg12290	ENN71847
RPW1_contig_7530	steroid receptor rna activator 1-like	ERL94695
RPW1_contig_7532	tata element modulatory factor	ERL84637
RPW1_contig_7541	armadillo repeat-containing protein 8	ENN75562
RPW1_contig_7544	fad oxidoreductase	ENN81544
RPW1_contig_7552	dna replication licensing factor mcm3-like	ENN78095
RPW1_contig_7555	synaptoporin isoform x1	ENN80249
RPW1_contig_7559	golgi-associated pdz and coiled-coil motif-containing protein	ENN81492
RPW1_contig_7565	arylsulfatase b	ERL90859
RPW1_contig_7566	retinol dehydrogenase 13	ERL88767
RPW1_contig_7569	pecanex-like protein 1	ERL90199
RPW1_contig_7578	homeodomain transcription factor-like	ENN78978
RPW1_contig_7579	polyhomeotic-like protein 2-like protein	ERL95932
RPW1_contig_7580	replication protein a 70 kda dna-binding subunit	ERL93693
RPW1_contig_7591	negative elongation factor a-like	ENN75261
RPW1_contig_7607	ras-related protein m-ras-like	AEE63270
RPW1_contig_7613	guanine nucleotide exchange factor for rab-3a-like	XP_975387
RPW1_contig_7624	mitochondrial dicarboxylate carrier	ERL89705
RPW1_contig_7644	poly -binding	ENN79935
RPW1_contig_7654	isoform a	ERL95558
RPW1_contig_7663	rabenosyn-5	ENN78290
RPW1_contig_7667	g patch domain-containing protein 1 homolog	ENN79858
RPW1_contig_7668	transcription initiation factor tfiid subunit 7	ENN80659
RPW1_contig_7669	homeobox protein orthopedia-like	ENN71718
RPW1_contig_7670	zinc finger protein 271-like	ERL95228
RPW1_contig_7671	zinc finger protein 271-like	ERL95228
RPW1_contig_7681	glutathione s-transferase 1-like	ENN79729
RPW1_contig_7689	n-alpha-acetyltransferase 40	ENN81673
RPW1_contig_7694	adenylate cyclase	ENN78722
RPW1_contig_7697	nitrogen permease regulator 3-like	ENN71631
RPW1_contig_7698	pleckstrin homology domain-containing family f member 2-like	ENN81243
RPW1_contig_7702	probable 28s ribosomal protein mitochondrial-like	AEE61611
RPW1_contig_7703	ribonuclease h2 subunit b-like	ENN77383
RPW1_contig_7708	ubia prenyltransferase domain-containing protein 1 homolog	ENN81695
RPW1_contig_7712	lyr motif-containing protein 7-like	ENN72872
RPW1_contig_7715	forkhead box protein j1-b-like	ENN76615
RPW1_contig_7716	forkhead box protein j1-b-like	ENN76615
RPW1_contig_7718	hypothetical protein YQE_05170, partial	ENN78368
RPW1_contig_7724	hypothetical protein D910_10703	ERL93411
RPW1_contig_7727	aldose 1-epimerase-like	ERL86660
RPW1_contig_7729	isoform c	ENN76893
RPW1_contig_7733	ubiquitin-conjugating enzyme e2 n	ENN77184
RPW1_contig_7737	transcription initiation factor tfiid subunit 12-like	AEE62605
RPW1_contig_7739	angio-associated migratory cell protein	ENN77373
RPW1_contig_7741	aldo-keto reductase	AEE63226
RPW1_contig_7744	nadh:ubiquinone dehydrogenase	ENN72167
RPW1_contig_7756	inositol monophosphatase 1-like	ENN77104
RPW1_contig_7758	chemokine (c motif) receptor 1	ERL84916
RPW1_contig_7764	ribose-phosphate pyrophosphokinase	ENN70623
RPW1_contig_7765	trafficking protein particle complex subunit 8-like	ENN74088
RPW1_contig_7769	rab3 gtpase-activating protein non-catalytic subunit	ENN75474
RPW1_contig_7770	rab3 gtpase-activating protein non-catalytic subunit	ENN75474
RPW1_contig_7771	rab3 gtpase-activating protein non-catalytic subunit	ERL83997
RPW1_contig_7783	monocarboxylate transporter 10	ENN74483
RPW1_contig_7787	cg15786 cg15786-pa	ENN81884
RPW1_contig_7796	cerebellar degeneration-related protein 2-like	ERL90098
RPW1_contig_7805	alpha-tocopherol transfer	AEE61911
RPW1_contig_7817	probable uridine-cytidine kinase-like isoform 1	AEE61524
RPW1_contig_7825	cell cycle checkpoint protein rad17	XP_971233
RPW1_contig_7826	heat shock protein 75 mitochondrial-like	ENN76640
RPW1_contig_7849	serine threonine-protein kinase tbk1-like	ENN70818
RPW1_contig_7867	hypothetical protein D910_09663	ERL92347
RPW1_contig_7890	loc495415 protein	ENN80954
RPW1_contig_7894	ribosomal protein s6 kinase-like 1	ENN71514
RPW1_contig_7898	xyloside xylosyltransferase 1-like	ERL83881
RPW1_contig_7901	lysophospholipase-like protein 1-like	ENN71275
RPW1_contig_7904	hypothetical protein YQE_04894, partial	ENN78722
RPW1_contig_7931	calcium-independent phospholipase a2-gamma-like	ENN71511
RPW1_contig_7939	e3 ubiquitin-protein ligase march5	ENN72671
RPW1_contig_7951	phosphatidylinositol 3-kinase catalytic subunit type 3	ENN81982
RPW1_contig_7952	importin-11	ERL87428
RPW1_contig_7953	protoheme ix mitochondrial-like	ENN78114
RPW1_contig_7958	homocysteine-responsive endoplasmic reticulum-resident ubiquitin-like domain member 2	ENN74519
RPW1_contig_7961	methyltransferase-like protein 25-like	ERL89579
RPW1_contig_7965	inter-alpha-trypsin inhibitor heavy chain h4 precursor (iti heavy chain h4) (inter-alpha-inhibitor heavy chain 4) (inter-alpha-trypsin inhibitor family heavy chain-related protein) (plasma kallikrein sensitive glycoprotein 120) (p	ERL91287
RPW1_contig_7972	protein spaetzle	ERL86265
RPW1_contig_7987	solute carrier family 41 member 1-like	ENN81081
RPW1_contig_7995	zinc finger ccch domain-containing protein 15 homolog	AEE61623
RPW1_contig_7996	exosome complex component rrp45-like	ERL94396
RPW1_contig_8007	lysine-specific demethylase no66-like	ERL95133
RPW1_contig_8010	chloride channel protein 7	ERL88502
RPW1_contig_8011	adp-ribosylation factor-like protein 8b	ENN70397
RPW1_contig_8015	vacuolar protein sorting-associated protein 52 homolog isoform 1	AEE62530
RPW1_contig_8019	uroporphyrinogen-iii synthase-like	ERL94413
RPW1_contig_8030	histone h4 transcription factor	ERL90212
RPW1_contig_8032	tuberous sclerosis 2	ERL88460
RPW1_contig_8044	acylglycerol mitochondrial-like	ERL95569
RPW1_contig_8045	histidine triad nucleotide-binding protein mitochondrial	ERL93881
RPW1_contig_8047	gpi-anchor transamidase	ENN70787
RPW1_contig_8050	trna pseudouridine synthase 3-like	ENN81865
RPW1_contig_8059	arl14 effector	ENN81796
RPW1_contig_8067	transmembrane protein 68-like	ENN81258
RPW1_contig_8076	mediator of rna polymerase ii transcription subunit 25	ERL88002
RPW1_contig_8088	hypothetical protein YQE_05205, partial	ENN78405
RPW1_contig_8092	wd repeat-containing protein 81	ENN76621
RPW1_contig_8095	nuclear pore glycoprotein p62	ENN77508
RPW1_contig_8114	ring finger protein 113a-like	ENN73352
RPW1_contig_8120	h aca ribonucleoprotein complex non-core subunit naf1-like	XP_973951
RPW1_contig_8132	reticulon-4-interacting protein 1 mitochondrial-like	AEE62941
RPW1_contig_8147	adp-ribosylation factor-like protein 1-like	AEE61923
RPW1_contig_8148	choline-phosphate cytidylyltransferase b-like	AEE62210
RPW1_contig_8150	prefoldin subunit 2	XP_975157
RPW1_contig_8153	chromobox protein homolog 1 (heterochromatin protein 1 homolog beta)	ENN74841
RPW1_contig_8157	death related ced-3 nedd2-like protein	ENN79559
RPW1_contig_8167	glutathione s-transferase 6a	ERL85261
RPW1_contig_8176	seven in absentia 1b	XP_974219
RPW1_contig_8180	acidic mammalian chitinase-like	ENN71614
RPW1_contig_8183	mpv17-like protein 2-like	ENN78991
RPW1_contig_8187	cyclin t	ERL88781
RPW1_contig_8189	gpi inositol-deacylase-like	ENN77892
RPW1_contig_8220	chromobox protein homolog 3	ENN80776
RPW1_contig_8224	nuclear distribution protein nude-like 1-b-like isoform x2	ENN80737
RPW1_contig_8226	hypothetical protein D910_06884	ERL89518
RPW1_contig_8232	fl d	ERL85432
RPW1_contig_8236	unknown	AEE62327
RPW1_contig_8237	cyclin-l2-like isoform 1	ERL87910
RPW1_contig_8243	protein cip2a-like	ENN77878
RPW1_contig_8257	luciferin 4-monooxygenase-like	ERL87193
RPW1_contig_8270	cg9572 cg9572-pa isoform 2	AEE61945
RPW1_contig_8274	cttnbp2 n-terminal-like protein	ENN74319
RPW1_contig_8277	calnexin 14d	ERL85594
RPW1_contig_8278	phosducin-like protein	ENN79719
RPW1_contig_8281	nad-dependent adp-ribosyltransferase sirtuin-4-like	ENN71465
RPW1_contig_8284	upf0553 protein c9orf64 homolog	AEE63295
RPW1_contig_8286	enhancer of split mgamma	ENN70558
RPW1_contig_8295	e3 ubiquitin-protein ligase su -like	ERL86970
RPW1_contig_8299	cg8939 cg8939-pa	ENN71340
RPW1_contig_8312	cyclin dependent kinase 4	AEE62885
RPW1_contig_8314	diamine acetyltransferase 2-like	AEE61814
RPW1_contig_8319	myelin proteolipid	AEE63646
RPW1_contig_8331	ras gtpase-activating protein 3	ENN77403
RPW1_contig_8334	la-related protein 7-like	ENN78993
RPW1_contig_8348	udp-galactose transporter	ENN73619
RPW1_contig_8351	deoxyribose-phosphate aldolase	AEE62993
RPW1_contig_8355	ctl-like protein 1-like	ENN75884
RPW1_contig_8364	small integral membrane protein 20-like	ERL93688
RPW1_contig_8370	dcn1-like protein 3-like	ENN70494
RPW1_contig_8371	histone deacetylase 11 isoform x1	ERL90867
RPW1_contig_8374	p-loop containing nucleoside triphosphate hydrolase	ENN70331
RPW1_contig_8375	s-methyl-5 -thioadenosine phosphorylase	ENN70665
RPW1_contig_8377	ubiquitin-conjugating enzyme e2 j1	AEE61836
RPW1_contig_8380	isoform a	ERL94647
RPW1_contig_8383	probable phenylalanine--trna ligase alpha subunit-like	ENN75273
RPW1_contig_8401	sentrin sumo-specific protease senp7	ENN79527
RPW1_contig_8403	yth domain-containing protein 1-like	ENN79906
RPW1_contig_8417	chromosome 6 open reading frame isoform	AEE63313
RPW1_contig_8418	mms19 nucleotide excision repair protein homolog	ERL86514
RPW1_contig_8432	hypothetical protein YQE_06872, partial	ENN76615
RPW1_contig_8453	pr domain zinc finger protein 4	XP_972552
RPW1_contig_8454	n-acetylglucosaminyl-phosphatidylinositol de-n-acetylase-like	ERL95480
[truncated: 997 more rows]
