# Supplementary material for: Identification of the genes involved in odorant reception and detection in the palm weevil Rhynchophorus ferrugineus, an important quarantine pest, by antennal transcriptome analysis
Source: BMC Genomics. 2016 Jan 22;17:69. doi: 10.1186/s12864-016-2362-6 (PMC4722740; doi:10.1186/s12864-016-2362-6)
Supplement: Additional file 9: Table S2. — Percent identity of insect SNMPs. (XLSX 13 kb) [file 12864_2016_2362_MOESM9_ESM.xlsx]

## Sheet: Sheet2
Additional file 9: Table S2 Percent identity of insect SNMPs. Identities are calculated based on the using multiple aligned amino acid sequences (Cluastl W, MEGA). http://imed.med.ucm.es/Tools/sias.html. For species abreviations, see Figure
TcasSNMP1	1
DponSNMP1	0.7875	1
TcasSNMP2	0.2111	0.2331	1
DponSNMP1a	0.8549	0.7713	0.2046	1
DponSNMP2	0.7033	0.6962	0.1288	0.6949	1
TcasSNMP2	0.7227	0.7143	0.1483	0.7195	0.7739	1
RPW_SNMP_Unigene1	0.862	0.7746	0.2014	0.895	0.7072	0.7195	1
RPW_SNMP_Unigene2	0.6781	0.667	0.1023	0.6722	0.6651	0.6748	0.6761	1
RPW1_contig_928	0.7176	0.7299	0.1554	0.7098	0.6871	0.6968	0.7098	0.8873	1
RPW1_contig_17112	0.7059	0.6975	0.1217	0.7072	0.8082	0.7584	0.7124	0.6826	0.7046	1
RPW1_contig_18799	0.6949	0.6722	0.1107	0.6865	0.6943	0.7059	0.6871	0.7694	0.7551	0.7156	1
RPW1_contig_21604	0.6813	0.6735	0.1139	0.6806	0.6897	0.7085	0.6839	0.8762	0.8879	0.6955	0.7733	1
DmSNMP1	0.7668	0.7467	0.1658	0.7571	0.6806	0.6994	0.761	0.6522	0.6865	0.6832	0.6703	0.6606	1
DpseSNMP1	0.7661	0.7422	0.1664	0.7532	0.68	0.6962	0.7571	0.6489	0.6787	0.6813	0.6651	0.6522	0.9093	1
SNMP1Aaeg	0.7532	0.7363	0.1632	0.7415	0.6787	0.7001	0.7461	0.6625	0.6975	0.6936	0.6832	0.6638	0.7875	0.7817	1
SNMP1Agam	0.7648	0.748	0.167	0.748	0.6839	0.7046	0.7545	0.658	0.6923	0.6884	0.6748	0.6612	0.7985	0.7966	0.862	1
SNMP1aCpip	0.7655	0.7376	0.167	0.7506	0.6813	0.6994	0.7584	0.6606	0.6878	0.6871	0.68	0.6651	0.7869	0.7797	0.8529	0.8439	1
SNMP1bCpip	0.7733	0.7422	0.1709	0.7603	0.6865	0.7085	0.7636	0.6593	0.6878	0.6884	0.6748	0.6619	0.7998	0.8037	0.8581	0.8853	0.8458	1
SNMP1cCpip	0.7687	0.7448	0.1709	0.7512	0.6865	0.7085	0.7629	0.6703	0.7014	0.7053	0.6949	0.6716	0.7927	0.7862	0.8814	0.8737	0.8588	0.8983	1
SNMP2Dmel	0.6962	0.6813	0.1165	0.691	0.7007	0.7234	0.6891	0.6444	0.6632	0.6994	0.6761	0.6638	0.6722	0.6612	0.6696	0.6761	0.6709	0.6729	0.6761	1
SNMP2Dpse	0.6968	0.6832	0.1159	0.6917	0.702	0.726	0.6904	0.6444	0.6664	0.702	0.6755	0.6638	0.6742	0.6625	0.6703	0.6768	0.6709	0.6716	0.6761	0.9734	1
SNMP2Aaeg	0.6871	0.6865	0.1191	0.6865	0.693	0.7111	0.6865	0.6515	0.6677	0.7079	0.6813	0.658	0.6735	0.6696	0.6871	0.6826	0.6962	0.6832	0.7027	0.7791	0.7817	1
SNMP2Agam	0.6865	0.6832	0.1165	0.6826	0.691	0.7104	0.6865	0.6502	0.667	0.7072	0.6871	0.658	0.6748	0.6722	0.6865	0.68	0.691	0.6806	0.7053	0.7804	0.7797	0.9326	1
SNMP2Cpip	0.6826	0.6819	0.1198	0.6774	0.6994	0.7137	0.6787	0.6334	0.6476	0.6845	0.658	0.6534	0.6651	0.6645	0.6645	0.6761	0.68	0.6755	0.6768	0.7817	0.781	0.9274	0.9015	1
	TcasSNMP1	DponSNMP1	TcasSNMP2	DponSNMP1a	DponSNMP2	TcasSNMP2	RPW_SNMP_Unigene1	RPW_SNMP_Unigene2	RPW1_contig_928	RPW1_contig_17112	RPW1_contig_18799	RPW1_contig_21604	DmSNMP1	DpseSNMP1	SNMP1Aaeg	SNMP1Agam	SNMP1aCpip	SNMP1bCpip	SNMP1cCpip	SNMP2Dmel	SNMP2Dpse	SNMP2Aaeg	SNMP2Agam	SNMP2Cpip
