# Supplementary material for: Identification of the genes involved in odorant reception and detection in the palm weevil Rhynchophorus ferrugineus, an important quarantine pest, by antennal transcriptome analysis
Source: BMC Genomics. 2016 Jan 22;17:69. doi: 10.1186/s12864-016-2362-6 (PMC4722740; doi:10.1186/s12864-016-2362-6)
Supplement: Additional file 10: Table S3. — GenBank accession numbers of the GR and OR proteins used for the tree construction (Figures 9 and 5). (XLSX 25 kb) [file 12864_2016_2362_MOESM10_ESM.xlsx]

## Sheet: Sheet1
Additional file 10: Table S3 GenBank accession numbers of the GR and OR proteins used for the tree construction (Figures 9 and 5). McarOR1-57 sequence information can be obtained from the ref. 24.
GR	OR
|BAG86599.1|DmelGR	>|AGI05173.1|DponOr23
|BAG85999.1|DmelGR	>|AGI05166.1|DponOr24
|BAG85600.1|DmelGR	>|JAA74513.1|DponOr24
|BAG86399.1|DmelGR	>|JAA74518.1|DponOr25
|Q9VM08.2|DmelGR28b	>|JAA74516.1|DponOr11
|Q9VM09.2|DmelGR28a	>|JAA74515.1|DponOr8
|P58960.1|DmelGR39b	>|JAA74512.1|DponOr16
|Q9W594.3|DmelGR2a	>|JAA74511.1|DponOr21
|Q8IN23.2|DmelGR93b	>|JAA74510.1|DponOr30
|P84181.1|DmelGR22d	>|JAA74509.1|DponOr4
|P84180.1|DmelGR22b	>|JAA74506.1|DponOr45
|P58952.3|DmelGR22c	>|JAA74505.1|DponOr13
|Q9W2B2.3|DmelGR58c	>|JAA74504.1|DponOr7
|Q9VJF2.2|DmelGR36b	>|JAA74501.1|DponOr19
|Q9VD74.2|DmelGR93c	>|JAA74499.1|DponOr41
|Q9V969.1|DmelGR57a	>|JAA74498.1|DponOr48
|Q8IPU5.1|DmelGR77a	>|JAA74494.1|DponOr47
|Q8INZ2.1|DmelGR36c	>|JAA74493.1|DponOr43
|Q8INM9.1|DmelGR85a	>|JAA74492.1|DponOr29
|Q8IN58.2|DmelGR92a	>|JAA74491.1|DponOr40
|P58951.2|DmelGR22a	>|JAA74490.1|DponOr46
|Q9W1U5.2|DmelGR59c	>|JAA74488.1|DponOr31
|P58985.1|DmelGR59d	>|JAA74487.1|DponOr6
|P58962.1|DmelGR58a	>|JAA74486.1|DponOr14
|P58955.1|DmelGR36a	>|JAA74484.1|DponOr33
|P58954.1|DmelGR22f	>|JAA74461.1|DponOr15
|Q9W2B1.2|DmelGR58b	>|JAA74460.1|DponOr9
|Q9W1N6.2|DmelGR59e	>|JAA74480.1|DponOr44
|Q9W1N5.2|DmelGR59f	>|JAA74479.1|DponOr39
|Q9VQE7.3|DmelGR23a	>|JAA74478.1|DponOr28
|P83292.1|DmelGR23a	>|JAA74476.1|DponOr3
|Q9VEU0.2|DmelGR89a	>|JAA74474.1|DponOr34
|Q9VB30.2|DmelGR98a	>|JAA74473.1|DponOr5
|Q9VB26.2|DmelGR98b	>|JAA74472.1|DponOr17
|Q8IRL8.1|DmelGR9a	>|JAA74470.1|DponOr36
|Q8IMZ5.1|DmelGRPutative 94a	>|JAA74469.1|DponOr37
|Q8IMQ6.1|DmelGR97a	>|JAA74467.1|DponOr1
|Q8IMN6.1|DmelGR98c	>|JAA74466.1|DponOr27
|Q8IMN5.1|DmelGR98d	>|JAA74465.1|DponOr12
|P58961.2|DmelGR47b	>|JAA74464.1|DponOr26
|Q9VYZ2.1|DmelGR10b	>|JAA74463.1|DponOr32
|ACZ95170.1|DmelGR2a	>|JAA74462.1|DponOr42
|AAF45624.3|DmelGR2a	>|JAA74459.1|ItypOr28
|AAS64651.1|DmelGR28b	>|JAA74458.1|ItypOr32
|AAS64650.1|DmelGR28b	>|JAA74457.1|ItypOr31
|AAS64649.1|DmelGR28b	>|JAA74456.1|ItypOr23
|AAS64648.1|DmelGR28b	>|JAA74455.1|ItypOr16
|AAF52520.2|DmelGR28b	>|JAA74454.1|ItypOr34
|AAF52519.2|DmelGR28a	>|JAA74453.1|ItypOr2
|AAN10463.2|DmelGR22c	>|JAA74452.1|ItypOr8
|AAN14111.1|DmelGR98c	>|JAA74451.1|ItypOr17
|AAM68235.1|DmelGR59b	>|JAA74450.1|ItypOr18
|NP_001162633.1|DmelGR2a	>|JAA74449.1|ItypOr4
|NP_525038.3|DmelGR2a	>|JAA74448.1|ItypOr13
|NP_995643.1|DmelGR28b	>|JAA74447.1|ItypOr9
|NP_995642.1|DmelGR28b	>|JAA74446.1|ItypOr19
|NP_995641.1|DmelGR28b	>|JAA74445.1|ItypOr27
|NP_995640.1|DmelGR28b	>|JAA74444.1|ItypOr43
|NP_722732.2|DmelGR22c	>|JAA74443.1|ItypOr36
|NP_647614.2|DmelGR28b	>|JAA74442.1|ItypOr6
|NP_523504.2|DmelGR28a	>|JAA74441.1|ItypOr35
|NP_523818.2|DmelGR59b	>|JAA74440.1|ItypOr1
|NP_524531.2|DmelGR98c	>|JAA74439.1|ItypOr11
|AAF46060.1|DmelGR5a	>|JAA74438.1|ItypOr7
|NP_511050.1|DmelGR5a	>|JAA74437.1|ItypOr3
|AHN57917.1|DmelGR61a	>|JAA74436.1|ItypOr39
|AHN57550.1|DmelGR97a	>|JAA74435.1|ItypOr12
|AHN55956.1|DmelGR43a	>|JAA74434.1|ItypOr10
|AGB93921.1|DmelGR61a	>|JAA74433.1|ItypOr25
|AGB92419.1|DmelGR22d	>|JAA74432.1|ItypOr5
|AGB92378.1|DmelGR21a	>|JAA74431.1|ItypOr15
|AAF58804.3|DmelGR47a	>|JAA74430.1|ItypOr29
|AAF50447.3|DmelGR66a	>|JAA74429.1|ItypOr26
|AAN13884.2|DmelGR93b	>|JAA74428.1|ItypOr33
|ACL83239.1|DmelGR63a	>|JAA74427.1|ItypOr14
|AAF51227.3|DmelGR23a	>|JAA74426.1|ItypOr41
|ABI31082.1|DmelGR43a	>|JAA74425.1|ItypOr40
|AAX52653.1|DmelGR22b	>|JAA74424.1|ItypOr22
|AAN13823.2|DmelGR92a	>|JAA74423.1|ItypOr30
|AAF47826.3|DmelGR64f	>|JAA74422.1|ItypOr21
|AAS64969.1|DmelGR64e	>|JAA74421.1|ItypOr42
|AAM68733.2|DmelGR47b	>|JAA74420.1|ItypOr37
|AAF59268.3|DmelGR43a	>|JAA74419.1|ItypOr24
|AAM68236.3|DmelGR59d	>|JAA74418.1|ItypOr38
|AAM71021.2|DmelGR58a	>McarOr1
|AAN10981.2|DmelGR36a	>McarOr2
|AAF53173.4|DmelGR33a	>McarOr3
|AAF53071.3|DmelGR32a	>McarOr4
|AAF51461.2|DmelGR21a	>McarOr5
|AAN10461.2|DmelGR22f	>McarOr6
|AAF46468.3|DmelGR8a	>McarOr7
|AAF47022.3|DmelGR 59f	>McarOr8
|AAF46781.2|DmelGR58b	>McarOr9
|AAF46780.3|DmelGR58c	>McarOr10
|AAN11578.2|DmelGR64e	>McarOr11
|AAO41162.1|DmelGR23a	>McarOr12
|AAF46958.3|DmelGR59c	>McarOr13
|AAN14112.1|DmelGR98d	>McarOr14
|AAF56717.2|DmelGR98b	>McarOr15
|AAF56713.2|DmelGR98a	>McarOr16
|AAN14097.1|DmelGR97a	>McarOr17
|AAN13924.1|DmelGR94a	>McarOr18
|AAN13885.1|DmelGR93d	>McarOr19
|AAF55925.2|DmelGR 93c	>McarOr20
|AAF55923.2|DmelGR93a	>McarOr21
|AAF50017.2|DmelGR68a	>McarOr22
|AAN12140.1|DmelGR77a	>McarOr23
|AAN11576.1|DmelGR64a	>McarOr24
|AAN11120.1|DmelGR39b	>McarOr25
|AAN11117.1|DmelGR39a	>McarOr26
|AAN11116.1|DmelGR39a	>McarOr27
|AAN11115.1|DmelGR39a	>McarOr28
|AAN11114.1|DmelGR39a	>McarOr29
|AAN10982.1|DmelGR36c	>McarOr30
|AAF53597.2|DmelGR36b	>McarOr31
|AAN10464.1|DmelGR22a	>McarOr32
|AAN10462.1|DmelGR22e	>McarOr33
|AAN09631.1|DmelGR10a	>McarOr34
|AAF47021.2|DmelGR59e	>McarOr35
|AAF47421.2|DmelGR61a	>McarOr36
|AAF57427.1|DmelGR57a	>McarOr37
|AAF48041.1|DmelGR10b	>McarOr38
|NP_001286892.1|DmelGR61a	>McarOr39
|NP_001286158.1|DmelGR43a	>McarOr40
|NP_001287551.1|DmelGR97a	>McarOr41
|NP_001261226.1|DmelGR61a	>McarOr42
|NP_001259882.1|DmelGR22d	>McarOr43
|NP_001259841.1|DmelGR21a	>McarOr44
|NP_523682.3|DmelGR47a	>McarOr45
|NP_523971.3|DmelGR66a	>McarOr46
|NP_732664.2|DmelGR93b	>McarOr47
|NP_001137883.1|DmelGR63a	>McarOr48
|NP_523459.3|DmelGR23a	>McarOr49
|NP_001036531.1|DmelGR43a	>McarOr50
|NP_728923.2|DmelGR64e	>McarOr51
|NP_001027106.1|DmelGR64e	>McarOr52
|NP_001014456.1|DmelGR22b	>McarOr53
|NP_732489.2|DmelGR92a	>McarOr54
|NP_728924.2|DmelGR64f	>McarOr55
|NP_726135.2|DmelGR58a	>McarOr56
|NP_725040.2|DmelGR47b	>McarOr57
|NP_724038.2|DmelGR36a	>|EFA10785.1|TcasOr
|NP_722729.2|DmelGR22f	>|EFA10703.1|TcasOr
|NP_611758.2|DmelGR59d	>|EEZ97726.1|TcasOr
|NP_525102.4|DmelGR33a	>|EFA13313.1|TcasOr100
|NP_523650.2|DmelGR43a	>|EFA13067.1|TcasOr307
|NP_523543.3|DmelGR32a	>|EFA12944.1|TcasOr244
|NP_523448.2|DmelGR21a	>|EFA12791.1|TcasOr152
|NP_787965.1|DmelGR23a	>|EFA12686.1|TcasOr247
|NP_523808.2|DmelGR58b	>|EFA12685.1|TcasOr245
|NP_788431.1|DmelGR59e	>|EFA12388.1|TcasOr139
|NP_788432.1|DmelGR59f	>|EFA12387.1|TcasOr138
|NP_726133.2|DmelGR58c	>|EFA12265.1|TcasOr234
|NP_788747.1|DmelGR97a	>|EFA11920.1|TcasOr129
|NP_511097.3|DmelGR8a	>|EFA11865.1|TcasOr296
|NP_730560.1|DmelGR77a	>|EFA11737.1|TcasOr339
|NP_524027.2|DmelGR68a	>|EFA10802.1|TcasOr340
|NP_726292.1|DmelGR59c	>|EFA10801.1|TcasOr94
|NP_728920.1|DmelGR64a	>|EFA10800.1|TcasOr64
|NP_733214.1|DmelGR98d	>|EFA10799.1|TcasOr24
|NP_733213.1|DmelGR98b	>|EFA10798.1|TcasOr23
|NP_651564.1|DmelGR98a	>|EFA10779.1|TcasOr76
|NP_732816.1|DmelGR94a	>|EFA10778.1|TcasOr78
|NP_732666.1|DmelGR93d	>|EFA10777.1|TcasOr79
|NP_732665.1|DmelGR93c	>|EFA10776.1|TcasOr80
|NP_524442.2|DmelGR93a	>|EFA10775.1|TcasOr84
|NP_727523.1|DmelGR10a	>|EFA10774.1|TcasOr86
|NP_724336.1|DmelGR39b	>|EFA10773.1|TcasOr87
|NP_724332.1|DmelGR39a	>|EFA10772.1|TcasOr88
|NP_724331.1|DmelGR39a	>|EFA10702.1|TcasOr89
|NP_724330.1|DmelGR39a	>|EFA10701.1|TcasOr77
|NP_724329.1|DmelGR39a	>|EFA10670.1|TcasOr95
|NP_724040.1|DmelGR36c	>|EFA09300.1|TcasOr230
|NP_724039.1|DmelGR36b	>|EFA09299.1|TcasOr110
|NP_722733.1|DmelGR22a	>|EFA09298.1|TcasOr107
|NP_722731.1|DmelGR22e	>|EFA09297.1|TcasOr106
|NP_523877.1|DmelGR61a	>|EFA09296.1|TcasOr105
|NP_523798.1|DmelGR57a	>|EFA09295.1|TcasOr103
|NP_511121.1|DmelGR10b	>|EFA09294.1|TcasOr10
|AAS64968.2|DmelGR64d	>|EFA09293.1|TcasOr7
|AFH04281.1|DmelGR64c	>|EFA09271.1|TcasOr112
|AAF55328.2|DmelGR89a	>|EFA09270.1|TcasOr109
|AAF46953.3|DmelGR59a	>|EFA09267.1|TcasOr229
|AAF47825.3|DmelGR64d	>|EFA09246.1|TcasOr15
|AAN13447.1|DmelGR85a	>|EFA09245.1|TcasOr14
|AAF47824.2|DmelGR64c	>|EFA09174.1|TcasOr9
|AAN11577.1|DmelGR64b	>|EFA09173.1|TcasOr11
|AAN09626.1|DmelGR9a	>|EFA09172.1|TcasOr12
|NP_001027105.2|DmelGR64d	>|EFA09171.1|TcasOr13
|NP_001246610.1|DmelGR64c	>|EFA09170.1|TcasOr16
|NP_728922.2|DmelGR64d	>|EFA09166.1|TcasOr72
|NP_726287.2|DmelGR59a	>|EFA09139.1|TcasOr108
|NP_650555.2|DmelGR89a	>|EFA09138.1|TcasOr111
|NP_523913.2|DmelGR64c	>|EFA07574.1|TcasOr151
|NP_728921.1|DmelGR64b	>|EFA07457.1|TcasOr198
|NP_731426.1|DmelGR85a	>|EFA05792.1|TcasOr232
|NP_727392.1|DmelGR9a	>|EFA05791.1|TcasOr115
|BAB68248.1|DmelGRGR5a	>|EFA05790.1|TcasOr114
|BAB68247.1|DmelGRGR5a	>|EFA05789.1|TcasOr113
|BAD42818.1|DmelGRtrehalose	>|EFA05727.1|TcasOr57
|CBA14156.1|DmelGR64a	>|EFA05716.1|TcasOr116
|ABK97615.1|DmelGR21a	>|EFA05710.1|TcasOr73
|ABK97611.1|DmelGR10a	>|EFA05687.1|TcasOr1
|BAB68267.1|DmelGRGR5a	>|EFA05659.1|TcasOr231
|BAB68264.1|DmelGRGR5a	>|EFA04743.1|TcasOr332
|BAB68246.1|DmelGRGR5a	>|EFA04738.1|TcasOr270
|CBA14537.1|DmelGR98b	>|EFA04736.1|TcasOr150
|CBA14521.1|DmelGR98d	>|EFA04735.1|TcasOr148
|CBA14497.1|DmelGR98c	>|EFA04734.1|TcasOr147
|CBA14478.1|DmelGR98a	>|EFA04733.1|TcasOr146
|CBA14450.1|DmelGR97a	>|EFA04732.1|TcasOr145
|CBA14432.1|DmelGR94a	>|EFA04731.1|TcasOr144
|CBA14426.1|DmelGR93c	>|EFA04606.1|TcasOr272
|CBA14401.1|DmelGR93b	>|EFA04561.1|TcasOr149
|CBA14373.1|DmelGR93a	>|EFA04548.1|TcasOr141
|CBA14317.1|DmelGR85a	>|EFA02959.1|TcasOr316
|CBA14301.1|DmelGR77a	>|EFA02958.1|TcasOr315
|CBA14280.1|DmelGR64f	>|EFA02957.1|TcasOr314
|CBA14259.1|DmelGR61a	>|EFA02956.1|TcasOr313
|CBA14244.1|DmelGR68a	>|EFA02955.1|TcasOr301
|CBA14230.1|DmelGR66a	>|EFA02954.1|TcasOr282
|CBA14206.1|DmelGR64c	>|EFA02952.1|TcasOr276
|CBA14202.1|DmelGR64c	>|EFA02951.1|TcasOr197
|CBA14180.1|DmelGR64b	>|EFA02950.1|TcasOr195
|BAB68256.1|DmelGRGR5a	>|EFA02949.1|TcasOr165
|CBA14377.1|DmelGR93a	>|EFA02948.1|TcasOr164
|CBA14364.1|DmelGR92a	>|EFA02947.1|TcasOr160
|CBA14333.1|DmelGR89a	>|EFA02946.1|TcasOr159
|ABW91729.1|DmelGR10b	>|EFA02945.1|TcasOr136
|ABK97613.1|DmelGR 63a	>|EFA02944.1|TcasOr135
|Q9W497.2|DmelGRTrehalose	>|EFA02943.1|TcasOr133
|Q9VSH2.3|DmelGRbitter taste66a	>|EFA02942.1|TcasOr131
|Q9VKA5.3|DmelGRGustatory33a	>|EFA02941.1|TcasOr93
|Q9V4K2.3|DmelGRsugar taste43a	>|EFA02940.1|TcasOr47
|P83293.1|DmelGRsugar taste64a	>|EFA02901.1|TcasOr46
|Q9VPT1.3|DmelGRGustatory21a	>|EFA02882.1|TcasOr130
|Q9VKJ7.3|DmelGRGustatory32a	>|EFA02873.1|TcasOr92
|P83297.2|DmelGRsugar taste64f	>|EFA02867.1|TcasOr128
|Q9W0M2.2|DmelGRsugar taste61a	>|EFA02841.1|TcasOr277
|P83296.2|DmelGRsugar taste64e	>|EFA02801.1|TcasOr167
|P58953.1|DmelGRbitter taste22e	>|EFA01424.1|TcasOr294
|Q9VZL7.1|DmelGR63a	>|EFA01423.1|TcasOr293
|Q9VZJ6.2|DmelGRsugar taste64d	>|EFA01421.1|TcasOr290
|P83295.1|DmelGRsugar taste64c	>|EFA01420.1|TcasOr288
|P83294.1|DmelGRsugar taste64b	>|EFA01419.1|TcasOr287
|Q9VD76.2|DmelGRbitter taste93a	>|EFA01418.1|TcasOr286
|P58950.1|DmelGR10a	>|EFA01417.1|TcasOr285
|Q9W367.1|DmelGR8a	>|EFA01416.1|TcasOr283
|Q9VTN0.2|DmelGR68a	>|EFA01412.1|TcasOr228
|CBA14223.1|DmelGR66a	>|EFA01410.1|TcasOr226
|CBA14337.1|DmelGR89a	>|EFA01409.1|TcasOr225
|CBA14334.1|DmelGR89a	>|EFA01408.1|TcasOr223
|P58959.1|DmelGR39a	>|EFA01405.1|TcasOr220
|P58958.1|DmelGR39a	>|EFA01401.1|TcasOr216
|P58957.1|DmelGR39a	>|EFA01400.1|TcasOr214
|P58956.1|DmelGR39a	>|EFA01398.1|TcasOr211
RPW1_contig_2604	>|EFA01397.1|TcasOr209
RPW1_contig_4762	>|EFA01395.1|TcasOr185
RPW1_contig_5230	>|EFA01394.1|TcasOr184
RPW1_contig_8881	>|EFA01393.1|TcasOr183
RPW1_contig_12952	>|EFA01392.1|TcasOr178
RPW1_contig_15201	>|EFA01391.1|TcasOr177
RPW1_contig_16597	>|EFA01390.1|TcasOr175
RPW1_contig_18239	>|EFA01389.1|TcasOr174
RPW1_contig_19649	>|EFA01388.1|TcasOr173
RPW1_contig_29157	>|EFA01387.1|TcasOr172
RPW1_contig_29259	>|EFA01342.1|TcasOr171
RPW1_contig_31924	>|EFA01335.1|TcasOr25
RPW1_contig_34189	>|EFA01310.1|TcasOr3
RPW1_contig_3343	>|EFA01309.1|TcasOr6
RPW1_contig_12934	>|EFA01295.1|TcasOr53
|JAA74489.1| DponGR1	>|EFA01293.1|TcasOr17
|JAA74468.1| DponGR3	>|EEZ99427.1|TcasOr324
|JAA74417.1|ItypGR6	>|EEZ99426.1|TcasOr322
|JAA74416.1|ItypGR4	>|EEZ99425.1|TcasOr321
|JAA74415.1|ItypGR3	>|EEZ99424.1|TcasOr320
|JAA74414.1|ItypGR2	>|EEZ99423.1|TcasOr310
|JAA74413.1|ItypGR5	>|EEZ99421.1|TcasOr124
|NP_001137599.1|TcasGR	>|EEZ99420.1|TcasOr123
|NP_001137600.1|TcasGR	>|EEZ99419.1|TcasOr121
|NP_001137598.1|TcasGR	>|EEZ99418.1|TcasOr119
|ABY40625.1|TcasGR	>|EEZ99417.1|TcasOr117
|ABY40624.1|TcasGR	>|EEZ99416.1|TcasOr61
|ABY40620.1|TcasGR	>|EEZ99415.1|TcasOr60
|ABY40619.1|TcasGR	>|EEZ99414.1|TcasOr58
|ABY40618.1|TcasGR	>|EEZ99413.1|TcasOr50
|ABY40617.1|TcasGR	>|EEZ99412.1|TcasOr44
|ABY40616.1|TcasGR	>|EEZ99411.1|TcasOr43
|ABY40615.1|TcasGR	>|EEZ99410.1|TcasOr40
|ABY40614.1|TcasGR	>|EEZ99409.1|TcasOr36
|ABY40612.1|TcasGR	>|EEZ99408.1|TcasOr35
|ABY40611.1|TcasGR	>|EEZ99407.1|TcasOr33
|ABY40610.1|TcasGR	>|EEZ99406.1|TcasOr32
|ABY40609.1|TcasGR	>|EEZ99405.1|TcasOr30
|ABY40607.1|TcasGR	>|EEZ99404.1|TcasOr29
|ABY40606.1|TcasGR	>|EEZ99350.1|TcasOr323
|ABY40605.1|TcasGR	>|EEZ99349.1|TcasOr325
|ABY40604.1|TcasGR	>|EEZ99330.1|TcasOr120
|ABY40603.1|TcasGR	>|EEZ99312.1|TcasOr70
|ABY40602.1|TcasGR	>|EEZ99311.1|TcasOr69
|ABY40600.1|TcasGR	>|EEZ99310.1|TcasOr68
|ABY40597.1|TcasGR	>|EEZ99304.1|TcasOr48
|ABY40596.1|TcasGR	>|EEZ99303.1|TcasOr49
|ABY40595.1|TcasGR	>|EEZ99302.1|TcasOr51
|ABY40593.1|TcasGR	>|EEZ99301.1|TcasOr52
|ABY40592.1|TcasGR	>|EEZ99242.1|TcasOr45
|ABY40591.1|TcasGR	>|EEZ99241.1|TcasOr28
|ABY40590.1|TcasGR	>|EEZ99240.1|TcasOr27
|ABY40589.1|TcasGR	>|EEZ99239.1|TcasOr26
|ABY40588.1|TcasGR	>|EEZ99230.1|TcasOr34
|ABY40587.1|TcasGR	>|EEZ99229.1|TcasOr37
|ABY40586.1|TcasGR	>|EEZ99228.1|TcasOr38
|ABY40585.1|TcasGR	>|EEZ99227.1|TcasOr41
|ABY40584.1|TcasGR	>|EEZ99226.1|TcasOr42
|ABY40583.1|TcasGR	>|EEZ99175.1|TcasOr153
|ABY40582.1|TcasGR	>|EEZ99171.1|TcasOr59
|ABY40581.1|TcasGR	>|EEZ97788.1|TcasOr319
|ABY40580.1|TcasGR	>|EEZ97787.1|TcasOr311
|ABY40579.1|TcasGR	>|EEZ97786.1|TcasOr309
|ABY40623.1|TcasGR	>|EEZ97784.1|TcasOr205
|ABY40622.1|TcasGR	>|EEZ97783.1|TcasOr202
|ABY40621.1|TcasGR	>|EEZ97782.1|TcasOr199
|ABY40613.1|TcasGR	>|EEZ97781.1|TcasOr194
|ABY40608.1|TcasGR	>|EEZ97780.1|TcasOr192
|ABY40601.1|TcasGR	>|EEZ97779.1|TcasOr190
|ABY40599.1|TcasGR	>|EEZ97778.1|TcasOr189
|ABY40598.1|TcasGR	>|EEZ97777.1|TcasOr154
|ABY40594.1|TcasGR	>|EEZ97776.1|TcasOr67
|NP_001137597.1|TcasGR	>|EEZ97754.1|TcasOr186
|NP_001137601.1|TcasGR	>|EEZ97750.1|TcasOr102
|NP_001138959.1|TcasGR64	>|EEZ97749.1|TcasOr318
|NP_001138960.1|TcasGR108	>|EEZ97746.1|TcasOr56
|NP_001138957.1|TcasGR109	>|EEZ97745.1|TcasOr155
|NP_001138955.1|TcasGR66	>|EEZ97744.1|TcasOr55
|NP_001138953.1|TcasGR103	>|EEZ97743.1|TcasOr54
|NP_001138956.1|TcasGR63	>|EEZ97733.1|TcasOr127
|NP_001138951.1|TcasGR5	>|EEZ97727.1|TcasOr66
|EFA13587.1|TcasGR21	>|EEZ97723.1|TcasOr204
|EFA13203.1|TcasGR205	>|EEZ97702.1|TcasOr187
|EFA12700.1|TcasGR89	>|EEZ97701.1|TcasOr188
|EFA12699.1|TcasGR91	>|EEZ97700.1|TcasOr191
|EFA12268.1|TcasGR26	>|EEZ97699.1|TcasOr193
|EFA12267.1|TcasGR27	>|EFA13404.1|TcasOr304
|EFA12266.1|TcasGR61	>|EFA12943.1|TcasOr243
|EFA12264.1|TcasGR64	>|EFA12942.1|TcasOr242
|EFA12223.1|TcasGR160	>|EFA12533.1|TcasOr327
|EFA12176.1|TcasGR92	>|EFA11868.1|TcasOr299
|EFA11924.1|TcasGR179	>|EFA11867.1|TcasOr297
|EFA11815.1|TcasGR72	>|EFA11864.1|TcasOr295
|EFA11612.1|TcasGR127	>|EFA11626.1|TcasOr264
|EFA10797.1|TcasGR181	>|EFA10677.1|TcasOr302
|EFA10796.1|TcasGR23	>|EFA10676.1|TcasOr303
|EFA09292.1|TcasGR197	>|EFA09237.1|TcasOr300
|EFA09291.1|TcasGR196	>|EFA04745.1|TcasOr335
|EFA09290.1|TcasGR191	>|EFA04744.1|TcasOr333
|EFA09289.1|TcasGR190	>|EFA04742.1|TcasOr331
|EFA09288.1|TcasGR156	>|EFA04741.1|TcasOr330
|EFA09287.1|TcasGR79	>|EFA04740.1|TcasOr329
|EFA09286.1|TcasGR77	>|EFA04739.1|TcasOr328
|EFA09285.1|TcasGR76	>|EFA04737.1|TcasOr269
|EFA09284.1|TcasGR69	>|EFA04627.1|TcasOr334
|EFA09283.1|TcasGR37	>|EFA02953.1|TcasOr278
|EFA07637.1|TcasGR204	>|EFA02840.1|TcasOr281
|EFA07636.1|TcasGR189	>|EFA01422.1|TcasOr292
|EFA07635.1|TcasGR170	>|EFA01415.1|TcasOr239
|EFA07634.1|TcasGR168	>|EFA01414.1|TcasOr238
|EFA07633.1|TcasGR155	>|EFA01413.1|TcasOr236
|EFA07632.1|TcasGR154	>|EFA01411.1|TcasOr227
|EFA07631.1|TcasGR153	>|EFA01407.1|TcasOr222
|EFA07630.1|TcasGR137	>|EFA01406.1|TcasOr221
|EFA07629.1|TcasGR136	>|EFA01404.1|TcasOr219
|EFA07628.1|TcasGR135	>|EFA01403.1|TcasOr218
|EFA07627.1|TcasGR134	>|EFA01402.1|TcasOr217
|EFA07626.1|TcasGR133	>|EFA01399.1|TcasOr213
|EFA07625.1|TcasGR132	>|EFA01396.1|TcasOr208
|EFA07624.1|TcasGR131	>|EFA01347.1|TcasOr259
|EFA07623.1|TcasGR129	>|EFA01303.1|TcasOr284
|EFA07622.1|TcasGR128	>|EFA01255.1|TcasOr212
|EFA07621.1|TcasGR125	>|EEZ99422.1|TcasOr263
|EFA07620.1|TcasGR123	>|EEZ97785.1|TcasOr305
|EFA07619.1|TcasGR122	>|EFA10804.1|TcasOlfR97
|EFA07618.1|TcasGR121	>|EEZ99373.1|TcasOlfR39
|EFA07617.1|TcasGR120	>|CAM84023.1|TcasOlfR25
|EFA07616.1|TcasGR119	>|CAM84002.1|TcasOlfR4
|EFA07615.1|TcasGR118	>|CAM84022.1|TcasOlfR24
|EFA07614.1|TcasGR117	>|CAM84021.1|TcasOlfR23
|EFA07613.1|TcasGR116	>|CAM84020.1|TcasOlfR22
|EFA07612.1|TcasGR115	>|CAM84019.1|TcasOlfR21
|EFA07611.1|TcasGR114	>|CAM84018.1|TcasOlfR20
|EFA07610.1|TcasGR113	>|CAM84017.1|TcasOlfR19
|EFA07609.1|TcasGR112	>|CAM84016.1|TcasOlfR18
|EFA07608.1|TcasGR111	>|CAM84015.1|TcasOlfR17
|EFA07607.1|TcasGR110	>|CAM84014.1|TcasOlfR16
|EFA07606.1|TcasGR109	>|CAM84013.1|TcasOlfR15
|EFA07605.1|TcasGR108	>|CAM84012.1|TcasOlfR14
|EFA07604.1|TcasGR107	>|CAM84010.1|TcasOlfR12
|EFA07603.1|TcasGR106	>|CAM84009.1|TcasOlfR11
|EFA07602.1|TcasGR60	>|CAM84008.1|TcasOlfR10
|EFA07601.1|TcasGR59	>|CAM84007.1|TcasOlfR9
|EFA07600.1|TcasGR58	>|CAM84006.1|TcasOlfR8
|EFA07599.1|TcasGR57	>|CAM84004.1|TcasOlfR6
|EFA07598.1|TcasGR56	>|CAM84001.1|TcasOlfR3
|EFA07597.1|TcasGR55	>|CAM84024.1|TcasOlfR26
|EFA07596.1|TcasGR54	RPW1_OR_Unigene1
|EFA07595.1|TcasGR53	RPW1_OR_Unigene2
|EFA07594.1|TcasGR1	RPW1_OR_Unigene3
|EFA05788.1|TcasGR182	RPW1_OR_Unigene4
|EFA05787.1|TcasGR158	RPW1_OR_Unigene5
|EFA05786.1|TcasGR85	RPW1_OR_Unigene6
|EFA05785.1|TcasGR84	RPW1_OR_Unigene7
|EFA05784.1|TcasGR82	RPW1_OR_Unigene8
|EFA05783.1|TcasGR75	RPW1_OR_Unigene9
|EFA05781.1|TcasGR71	RPW1_OR_Unigene10
|EFA05780.1|TcasGR70	RPW1_contig_978
|EFA05779.1|TcasGR68	RPW1_contig_991
|EFA05778.1|TcasGR67	RPW1_contig_1015
|EFA05777.1|TcasGR52	RPW1_contig_2515
|EFA05776.1|TcasGR51	RPW1_contig_2609
|EFA05775.1|TcasGR50	RPW1_contig_2978
|EFA05774.1|TcasGR49	RPW1_contig_5426
|EFA05773.1|TcasGR48	RPW1_contig_5519
|EFA05772.1|TcasGR47	RPW1_contig_6803
|EFA05771.1|TcasGR46	RPW1_contig_6856
|EFA05770.1|TcasGR45	RPW1_contig_7006
|EFA05769.1|TcasGR44	RPW1_contig_7163
|EFA05768.1|TcasGR43	RPW1_contig_7192
|EFA05767.1|TcasGR42	RPW1_contig_8104
|EFA05766.1|TcasGR40	RPW1_contig_8264
|EFA05765.1|TcasGR39	RPW1_contig_8445
|EFA05764.1|TcasGR38	RPW1_contig_8628
|EFA05763.1|TcasGR33	RPW1_contig_9192
|EFA05762.1|TcasGR32	RPW1_contig_9459
|EFA05761.1|TcasGR28	RPW1_contig_9539
|EFA05760.1|TcasGR25	RPW1_contig_10318
|EFA05759.1|TcasGR24	RPW1_contig_10603
|EFA05758.1|TcasGR20	RPW1_contig_10607
|EFA04730.1|TcasGR201	RPW1_contig_10772
|EFA04729.1|TcasGR200	RPW1_contig_11017
|EFA04728.1|TcasGR199	RPW1_contig_11187
|EFA04727.1|TcasGR166	RPW1_contig_11692
|EFA04726.1|TcasGR73	RPW1_contig_11831
|EFA04725.1|TcasGR19	RPW1_contig_12706
|EFA04724.1|TcasGR18	RPW1_contig_12821
|EFA04723.1|TcasGR17	RPW1_contig_13028
|EFA04722.1|TcasGR16	RPW1_contig_13404
|EFA04721.1|TcasGR15	RPW1_contig_13548
|EFA04720.1|TcasGR14	RPW1_contig_14442
|EFA04719.1|TcasGR13	RPW1_contig_14468
|EFA04718.1|TcasGR12	RPW1_contig_15254
|EFA04717.1|TcasGR11	RPW1_contig_15729
|EFA04716.1|TcasGR10	RPW1_contig_16146
|EFA04715.1|TcasGR9	RPW1_contig_16167
|EFA04714.1|TcasGR8	RPW1_contig_16370
|EFA04713.1|TcasGR7	RPW1_contig_16475
|EFA04712.1|TcasGR6	RPW1_contig_12114
|EFA04711.1|TcasGR5	RPW1_contig_14458
|EFA04710.1|TcasGR4	RPW1_contig_14652
|EFA04709.1|TcasGR3	RPW1_contig_29259
|EFA02939.1|TcasGR178	RPW1_contig_1698
|EFA02938.1|TcasGR105	RPW1_contig_9117
|EFA02937.1|TcasGR104	RPW1_contig_16162
|EFA02936.1|TcasGR103	RPW1_contig_18174
|EFA02935.1|TcasGR102	RPW1_contig_17951
|EFA02934.1|TcasGR101	RPW1_contig_18148
|EFA02933.1|TcasGR99	RPW1_contig_18227
|EFA02932.1|TcasGR98	RPW1_contig_18376
|EFA02931.1|TcasGR97	RPW1_contig_18719
|EFA02930.1|TcasGR96	RPW1_contig_18871
|EFA02929.1|TcasGR94	RPW1_contig_19564
|EFA02928.1|TcasGR93	RPW1_contig_19606
|EFA02927.1|TcasGR36	RPW1_contig_19633
|EFA02926.1|TcasGR35	RPW1_contig_20209
|EFA02925.1|TcasGR34	RPW1_contig_21190
|EFA02924.1|TcasGR2	RPW1_contig_21370
|EFA01386.1|TcasGR202	RPW1_contig_22002
|EFA01384.1|TcasGR140	RPW1_contig_22212
|EFA01383.1|TcasGR139	RPW1_contig_25422
|EFA01382.1|TcasGR138	RPW1_contig_26357
|EFA01381.1|TcasGR90	RPW1_contig_33937
|EFA01380.1|TcasGR65	[AEG88961.1] Hparaorco
|EFA01379.1|TcasGR30	[AEE69033.1] Hobliorco
|EFA01378.1|TcasGR29	[ADM35103.1] Hplumorco
|EEZ99403.1|TcasGR203	[ACD40044.1] Pstriorco
|EEZ99402.1|TcasGR185	[XP_008194693.1] Tcastorco
|EEZ99401.1|TcasGR177	[AEE62122.1] Dpondorco
|EEZ99400.1|TcasGR176	[McOr1] Mcaryorco
|EEZ99399.1|TcasGR175	[AAT71306.1] Dmelorco
|EEZ99398.1|TcasGR174
|EEZ99397.1|TcasGR173
|EEZ99396.1|TcasGR172
|EEZ99395.1|TcasGR171
|EEZ99394.1|TcasGR167
|EEZ99393.1|TcasGR165
|EEZ99392.1|TcasGR164
|EEZ99391.1|TcasGR163
|EEZ99390.1|TcasGR162
|EEZ99389.1|TcasGR161
|EEZ99388.1|TcasGR159
|EEZ99387.1|TcasGR152
|EEZ99386.1|TcasGR151
|EEZ99385.1|TcasGR88
|EEZ99384.1|TcasGR87
|EEZ99383.1|TcasGR86
|EEZ99382.1|TcasGR66
|EEZ97775.1|TcasGR150
|EEZ97774.1|TcasGR149
|EEZ97773.1|TcasGR148
|EEZ97772.1|TcasGR147
|EEZ97771.1|TcasGR146
|EEZ97770.1|TcasGR145
|EEZ97769.1|TcasGR144
|EEZ97768.1|TcasGR143
|EEZ97767.1|TcasGR142
|EEZ97766.1|TcasGR141
|EEZ97765.1|TcasGR95
|EEZ97764.1|TcasGR78
|EFA05782.1|TcasGR74
|EFA01385.1|TcasGR188
|NP_001161925.1|TcasGR54
|NP_001161916.1|TcasGR2
|CAL23179.2|TcasGR46
|NP_001138949.1|TcasGR82
|NP_001138948.1|TcasGR83
|NP_001138954.1|TcasGR3
|NP_001138952.1|TcasGR48
|CAL23138.2|TcasGR5
|CAL23173.2|TcasGR40
|CAL23194.2|TcasGR61
|CAL23186.2|TcasGR53
|CAL23165.2|TcasGR32
|CAL23195.3|TcasGR62
|CAL23172.3|TcasGR39
|CAL23156.2|TcasGR23
|CAL23151.2|TcasGR18
|CAL23150.2|TcasGR17
|CAL23149.2|TcasGR16
|CAL23148.2|TcasGR15
|CAL23147.2|TcasGR14
|CAL23144.2|TcasGR11
|CAL23143.2|TcasGR10
|CAL23142.2|TcasGR9
|CAL23141.2|TcasGR8
|CAL23140.2|TcasGR7
|CAL23139.2|TcasGR6
|CAL23137.2|TcasGR4
|CAL23155.2|TcasGR22
|CAL23154.2|TcasGR21
|CAL23153.2|TcasGR20
|CAL23160.2|TcasGR27
|CAL23159.2|TcasGR26
|CAL23158.2|TcasGR25
|CAL23157.2|TcasGR24
|CAL23163.2|TcasGR30
|CAL23162.2|TcasGR29
|CAL23176.2|TcasGR43
|CAL23175.2|TcasGR42
|CAL23174.2|TcasGR41
|CAL23171.2|TcasGR38
|CAL23170.2|TcasGR37
|CAL23169.2|TcasGR36
|CAL23168.2|TcasGR35
|CAL23193.2|TcasGR60
|CAL23192.2|TcasGR59
|CAL23191.2|TcasGR58
|CAL23190.2|TcasGR57
|CAL23189.2|TcasGR56
|CAL23188.2|TcasGR55
|CAL23187.2|TcasGR54
|CAL23185.2|TcasGR52
|CAL23184.2|TcasGR51
|CAL23183.2|TcasGR50
|CAL23180.2|TcasGR47
|CAL23178.2|TcasGR45
|CAL23182.1|TcasGR49
|CAL23181.1|TcasGR48
|CAL23177.1|TcasGR44
|CAL23167.1|TcasGR34
|CAL23166.1|TcasGR33
|CAL23164.1|TcasGR31
|CAL23161.1|TcasGR28
|CAL23136.1|TcasGR3
|CAL23134.1|TcasGR1
|CAL23146.2|TcasGR13
|CAL23145.2|TcasGR12
|CAL23152.1|TcasGR19
